# Supplementary material for: Susceptibility status of the wild-caught Phlebotomus argentipes (Diptera: Psychodidae: Phlebotominae), the sand fly vector of visceral leishmaniasis, to different insecticides in Nepal
Source: PLoS Negl Trop Dis. 2022 Jul 14;16(7):e0010304. doi: 10.1371/journal.pntd.0010304 (PMC9321455; doi:10.1371/journal.pntd.0010304)
Supplement: S1 Data — (XLS) [file pntd.0010304.s002.xls]

## Sheet: Detail
DATE	District	Village	Phases	Village_type	Species	Insecticides	CONC	REP_NUM	SFLY_NUM	KD_00	KD_10	KD_15	KD_20	KD_30	KD_40	KD_50	KD_60	DEAD	KD_percent	MORT_percent	CORR_KD_percent	CORR_MORT_percent	CON_REP_NUM	CON_SFLY_NUM	CON_KD_00	CON_KD_10	CON_KD_15	CON_KD_20	CON_KD_30	CON_KD_40	CON_KD_50	CON_KD_60	CON_DEAD	CON_KD_percent	CON_MORT_percent	PaU_DEAD(IP)	PaF_DEAD(IP)	PaG_DEAD(IP)	PaU_ALIVE(IP)	PaF_ALIVE(IP)	PaG_ALIVE(IP)
20190827	Morang	Majhare	Phase I	IRS	Pargentipes	Alpha-cypermethrin	0.0005	R1	19	0	0	0	0	0	1	2	6	17	31.5789	89.4737	31.5789	89.4737	C1	20	0	0	0	0	0	0	0	0	0	0	0	7	7	3	0	2	0
20190827	Morang	Majhare	Phase I	IRS	Pargentipes	Alpha-cypermethrin	0.0005	R2	13	0	0	0	0	0	1	5	9	11	69.2308	84.6154	69.2308	84.6154	C1	20	0	0	0	0	0	0	0	0	0	0	0	4	4	3	0	2	0
20190827	Morang	Majhare	Phase I	IRS	Pargentipes	Alpha-cypermethrin	0.0005	R3	15	0	0	0	0	1	3	6	8	13	53.3333	86.6667	53.3333	86.6667	C1	20	0	0	0	0	0	0	0	0	0	0	0	4	7	2	0	1	1
20190827	Morang	Majhare	Phase I	IRS	Pargentipes	Alpha-cypermethrin	0.0005	R4	12	0	0	0	1	2	3	4	7	10	58.3333	83.3333	58.3333	83.3333	C1	20	0	0	0	0	0	0	0	0	0	0	0	1	5	4	0	2	0
20190828	Morang	Majhare	Phase I	IRS	Pargentipes	Alpha-cypermethrin	0.0005	R5	20	0	0	0	0	0	2	3	4	11	20	55	20	55	C2	21	0	0	0	0	0	0	0	0	0	0	0	1	9	1	0	2	7
20190828	Morang	Majhare	Phase I	IRS	Pargentipes	Alpha-cypermethrin	0.0005	R6	22	0	0	0	0	2	4	5	6	16	27.2727	72.7273	27.2727	72.7273	C2	21	0	0	0	0	0	0	0	0	0	0	0	3	11	2	2	2	2
20190828	Morang	Majhare	Phase I	IRS	Pargentipes	Deltamethrin	0.0005	R1	21	0	1	1	1	3	6	10	13	21	61.9048	100	61.9048	100	C1	21	0	0	0	0	0	0	0	0	0	0	0	0	21	0	0	0	0
20190828	Morang	Majhare	Phase I	IRS	Pargentipes	Deltamethrin	0.0005	R2	25	0	0	1	3	4	8	12	14	24	56	96	56	96	C1	21	0	0	0	0	0	0	0	0	0	0	0	2	18	4	0	1	0
20190829	Morang	Majhare	Phase I	IRS	Pargentipes	Deltamethrin	0.0005	R3	24	0	0	0	0	8	12	14	17	24	70.8333	100	70.8333	100	C2	20	0	0	0	0	0	0	0	0	0	0	0	2	20	2	0	0	0
20190829	Morang	Majhare	Phase I	IRS	Pargentipes	Deltamethrin	0.0005	R4	22	0	1	2	3	6	8	17	19	21	86.3636	95.4545	86.3636	95.4545	C2	20	0	0	0	0	0	0	0	0	0	0	0	10	8	3	0	1	0
20190829	Morang	Majhare	Phase I	IRS	Pargentipes	Deltamethrin	0.0005	R5	19	0	0	6	6	5	15	14	16	19	84.2105	100	84.2105	100	C2	20	0	0	0	0	0	0	0	0	0	0	0	10	8	1	0	0	0
20190829	Morang	Majhare	Phase I	IRS	Pargentipes	Deltamethrin	0.0005	R6	21	0	0	3	2	2	10	12	16	20	76.1905	95.2381	76.1905	95.2381	C2	20	0	0	0	0	0	0	0	0	0	0	0	7	10	3	0	1	0
20190830	Morang	Majhare	Phase I	IRS	Pargentipes	Lambda-cyhalothrin	0.0005	R1	20	0	0	0	1	6	9	11	13	17	65	85	65	85	C1	20	0	0	0	0	0	0	0	0	0	0	0	1	16	0	0	3	0
20190830	Morang	Majhare	Phase I	IRS	Pargentipes	Lambda-cyhalothrin	0.0005	R2	21	0	0	0	1	4	5	9	13	20	61.9048	95.2381	61.9048	95.2381	C1	20	0	0	0	0	0	0	0	0	0	0	0	7	12	1	1	0	0
20190830	Morang	Majhare	Phase I	IRS	Pargentipes	Lambda-cyhalothrin	0.0005	R3	21	0	1	0	3	3	5	9	12	21	57.1429	100	57.1429	100	C1	20	0	0	0	0	0	0	0	0	0	0	0	1	20	0	0	0	0
20190830	Morang	Majhare	Phase I	IRS	Pargentipes	Lambda-cyhalothrin	0.0005	R4	22	0	0	2	3	7	11	13	16	20	72.7273	90.9091	72.7273	90.9091	C1	20	0	0	0	0	0	0	0	0	0	0	0	0	19	1	0	2	0
20190830	Morang	Majhare	Phase I	IRS	Pargentipes	Lambda-cyhalothrin	0.0005	R5	21	0	0	1	3	5	7	9	20	21	95.2381	100	95.2381	100	C1	20	0	0	0	0	0	0	0	0	0	0	0	1	19	1	0	0	0
20190830	Morang	Majhare	Phase I	IRS	Pargentipes	Lambda-cyhalothrin	0.0005	R6	23	0	0	1	4	6	9	12	15	16	65.2174	69.5652	65.2174	69.5652	C1	20	0	0	0	0	0	0	0	0	0	0	0	0	16	0	1	5	1
20191112	Morang	Majhare	Phase I	IRS	Pargentipes	Bendiocarb	0.001	R1	24	0	5	8	14	22	22	22	22	24	91.6667	100	91.6667	100	C1	24	0	0	0	0	0	0	0	0	0	0	0	2	20	2	0	0	0
20191112	Morang	Majhare	Phase I	IRS	Pargentipes	Bendiocarb	0.001	R2	23	0	4	8	16	21	21	21	21	23	91.3043	100	91.3043	100	C1	24	0	0	0	0	0	0	0	0	0	0	0	1	12	10	0	0	0
20191112	Morang	Majhare	Phase I	IRS	Pargentipes	Bendiocarb	0.001	R3	24	0	4	7	16	20	23	23	23	24	95.8333	100	95.8333	100	C1	24	0	0	0	0	0	0	0	0	0	0	0	1	19	4	0	0	0
20191112	Morang	Majhare	Phase I	IRS	Pargentipes	Bendiocarb	0.001	R4	22	0	6	10	19	22	22	22	22	22	100	100	100	100	C1	24	0	0	0	0	0	0	0	0	0	0	0	1	18	3	0	0	0
20191112	Morang	Majhare	Phase I	IRS	Pargentipes	Bendiocarb	0.001	R5	24	0	5	11	17	21	24	24	24	24	100	100	100	100	C1	24	0	0	0	0	0	0	0	0	0	0	0	1	15	8	0	0	0
20191113	Morang	Majhare	Phase I	IRS	Pargentipes	Malathion	0.05	R1	26	0	2	3	4	6	8	16	21	25	80.7692	96.1538	79.3447	95.8689	C1	29	0	0	0	0	0	0	0	2	2	6.89655	6.89655	0	23	2	0	1	0
20191113	Morang	Majhare	Phase I	IRS	Pargentipes	Malathion	0.05	R2	23	0	1	2	3	4	9	15	20	23	86.9565	100	85.9903	100	C1	29	0	0	0	0	0	0	0	2	2	6.89655	6.89655	0	9	14	0	0	0
20191113	Morang	Majhare	Phase I	IRS	Pargentipes	Malathion	0.05	R3	26	0	2	4	4	5	8	15	23	26	88.4615	100	87.6068	100	C1	29	0	0	0	0	0	0	0	2	2	6.89655	6.89655	0	20	6	0	0	0
20191113	Morang	Majhare	Phase I	IRS	Pargentipes	Malathion	0.05	R4	28	0	3	4	6	7	10	15	21	28	75	100	73.1481	100	C1	29	0	0	0	0	0	0	0	2	2	6.89655	6.89655	0	19	9	0	0	0
20191113	Morang	Majhare	Phase I	IRS	Pargentipes	Malathion	0.05	R5	25	0	2	3	5	9	12	17	22	25	88	100	87.1111	100	C1	29	0	0	0	0	0	0	0	2	2	6.89655	6.89655	1	17	7	0	0	0
20190831	Morang	Pokhariya	Phase I	NO-IRS	Pargentipes	Alpha-cypermethrin	0.0005	R1	19	0	0	0	1	4	7	8	10	15	52.6316	78.9474	52.6316	78.9474	C1	20	0	0	0	0	0	0	0	0	0	0	0	5	6	4	2	2	0
20190831	Morang	Pokhariya	Phase I	NO-IRS	Pargentipes	Alpha-cypermethrin	0.0005	R2	20	0	0	1	2	5	8	10	14	15	70	75	70	75	C1	20	0	0	0	0	0	0	0	0	0	0	0	0	11	4	1	4	0
20190901	Morang	Pokhariya	Phase I	NO-IRS	Pargentipes	Alpha-cypermethrin	0.0005	R3	20	0	0	0	0	6	8	9	11	17	55	85	55	85	C2	17	0	0	0	0	0	0	0	0	0	0	0	5	7	5	1	2	0
20190901	Morang	Pokhariya	Phase I	NO-IRS	Pargentipes	Alpha-cypermethrin	0.0005	R4	23	0	0	0	2	8	9	10	10	20	43.4783	86.9565	43.4783	86.9565	C2	17	0	0	0	0	0	0	0	0	0	0	0	4	12	4	1	2	0
20190901	Morang	Pokhariya	Phase I	NO-IRS	Pargentipes	Alpha-cypermethrin	0.0005	R5	19	0	0	2	3	7	9	10	14	17	73.6842	89.4737	73.6842	89.4737	C2	17	0	0	0	0	0	0	0	0	0	0	0	5	10	2	1	0	1
20190902	Morang	Pokhariya	Phase I	NO-IRS	Pargentipes	Deltamethrin	0.0005	R1	21	0	0	3	5	7	9	12	14	19	66.6667	90.4762	66.6667	90.4762	C1	17	0	0	0	0	0	0	0	0	0	0	0	0	15	4	1	0	1
20190902	Morang	Pokhariya	Phase I	NO-IRS	Pargentipes	Deltamethrin	0.0005	R2	18	0	0	3	5	7	10	12	14	17	77.7778	94.4444	77.7778	94.4444	C1	17	0	0	0	0	0	0	0	0	0	0	0	3	8	6	0	1	0
20190902	Morang	Pokhariya	Phase I	NO-IRS	Pargentipes	Deltamethrin	0.0005	R3	16	0	2	4	5	8	8	11	13	16	81.25	100	81.25	100	C1	17	0	0	0	0	0	0	0	0	0	0	0	7	7	2	0	0	0
20190903	Morang	Pokhariya	Phase I	NO-IRS	Pargentipes	Deltamethrin	0.0005	R4	16	0	1	3	7	10	10	12	13	14	81.25	87.5	81.25	87.5	C2	18	0	0	0	0	0	0	0	0	0	0	0	1	9	4	0	1	1
20190903	Morang	Pokhariya	Phase I	NO-IRS	Pargentipes	Deltamethrin	0.0005	R5	17	0	0	3	9	11	12	14	16	16	94.1176	94.1176	94.1176	94.1176	C2	18	0	0	0	0	0	0	0	0	0	0	0	6	7	3	0	0	1
20191111	Morang	Pokhariya	Phase I	NO-IRS	Pargentipes	Deltamethrin	0.0005	R6	22	0	1	3	5	10	15	18	21	22	95.4545	100	95.4545	100	C3	22	0	0	0	0	0	0	0	0	0	0	0	0	17	5	0	0	0
20191111	Morang	Pokhariya	Phase I	NO-IRS	Pargentipes	Deltamethrin	0.0005	R7	20	0	2	4	8	12	17	20	20	20	100	100	100	100	C3	22	0	0	0	0	0	0	0	0	0	0	0	2	14	4	0	0	0
20190904	Morang	Pokhariya	Phase I	NO-IRS	Pargentipes	Lambda-cyhalothrin	0.0005	R1	21	0	0	2	2	6	9	10	12	20	57.1429	95.2381	57.1429	95.2381	C1	18	0	0	0	0	0	0	0	0	0	0	0	0	11	9	0	1	0
20190904	Morang	Pokhariya	Phase I	NO-IRS	Pargentipes	Lambda-cyhalothrin	0.0005	R2	19	0	0	2	3	6	8	8	11	18	57.8947	94.7368	57.8947	94.7368	C1	18	0	0	0	0	0	0	0	0	0	0	0	2	11	5	0	1	0
20190905	Morang	Pokhariya	Phase I	NO-IRS	Pargentipes	Lambda-cyhalothrin	0.0005	R3	20	0	0	0	1	4	7	9	11	19	55	95	55	95	C2	20	0	0	0	0	0	0	0	0	0	0	0	3	3	13	0	0	1
20190905	Morang	Pokhariya	Phase I	NO-IRS	Pargentipes	Lambda-cyhalothrin	0.0005	R4	20	0	0	2	3	5	8	11	13	19	65	95	65	95	C2	20	0	0	0	0	0	0	0	0	0	0	0	2	4	13	1	0	0
20190905	Morang	Pokhariya	Phase I	NO-IRS	Pargentipes	Lambda-cyhalothrin	0.0005	R5	21	0	0	0	4	7	10	12	13	20	61.9048	95.2381	61.9048	95.2381	C2	20	0	0	0	0	0	0	0	0	0	0	0	3	9	8	0	0	1
20191108	Morang	Pokhariya	Phase I	NO-IRS	Pargentipes	Bendiocarb	0.001	R1	21	0	4	15	21	21	21	21	21	21	100	100	100	100	C1	23	0	0	0	0	0	0	0	0	0	0	0	5	9	7	0	0	0
20191108	Morang	Pokhariya	Phase I	NO-IRS	Pargentipes	Bendiocarb	0.001	R2	20	0	7	16	19	20	20	20	20	20	100	100	100	100	C1	23	0	0	0	0	0	0	0	0	0	0	0	3	14	3	0	0	0
20191108	Morang	Pokhariya	Phase I	NO-IRS	Pargentipes	Bendiocarb	0.001	R3	21	0	5	9	15	18	19	19	21	21	100	100	100	100	C1	23	0	0	0	0	0	0	0	0	0	0	0	1	18	2	0	0	0
20191109	Morang	Pokhariya	Phase I	NO-IRS	Pargentipes	Bendiocarb	0.001	R4	24	0	5	9	14	20	21	21	21	24	87.5	100	86.25	100	C2	22	0	0	0	0	0	1	1	2	2	9.09091	9.09091	2	18	4	0	0	0
20191109	Morang	Pokhariya	Phase I	NO-IRS	Pargentipes	Bendiocarb	0.001	R5	22	0	6	10	14	17	22	22	22	22	100	100	100	100	C2	22	0	0	0	0	0	1	1	2	2	9.09091	9.09091	2	14	6	0	0	0
20191109	Morang	Pokhariya	Phase I	NO-IRS	Pargentipes	Malathion	0.05	R1	22	0	2	5	7	13	17	19	21	22	95.4545	100	95.4545	100	C1	22	0	0	0	0	0	0	0	0	0	0	0	2	17	3	0	0	0
20191110	Morang	Pokhariya	Phase I	NO-IRS	Pargentipes	Malathion	0.05	R2	20	0	2	3	4	7	12	16	20	20	100	100	100	100	C2	22	0	0	0	0	0	0	0	0	0	0	0	4	10	6	0	0	0
20191110	Morang	Pokhariya	Phase I	NO-IRS	Pargentipes	Malathion	0.05	R3	20	0	3	3	4	8	12	17	20	20	100	100	100	100	C2	22	0	0	0	0	0	0	0	0	0	0	0	2	13	5	0	0	0
20191110	Morang	Pokhariya	Phase I	NO-IRS	Pargentipes	Malathion	0.05	R4	21	0	2	3	4	10	14	18	21	21	100	100	100	100	C2	22	0	0	0	0	0	0	0	0	0	0	0	1	11	9	0	0	0
20191111	Morang	Pokhariya	Phase I	NO-IRS	Pargentipes	Malathion	0.05	R5	22	0	2	3	4	7	12	17	20	22	90.9091	100	90.9091	100	C3	22	0	0	0	0	0	0	0	0	0	0	0	2	15	5	0	0	0
20190910	Saptari	Belhichapena	Phase I	IRS	Pargentipes	Alpha-cypermethrin	0.0005	R1	22	0	0	5	7	11	14	17	19	18	86.3636	81.8182	86.3636	81.8182	C1	22	0	0	0	0	0	0	0	0	0	0	0	0	16	2	0	1	3
20190910	Saptari	Belhichapena	Phase I	IRS	Pargentipes	Alpha-cypermethrin	0.0005	R2	22	0	2	5	8	11	15	17	19	20	86.3636	90.9091	86.3636	90.9091	C1	22	0	0	0	0	0	0	0	0	0	0	0	0	14	6	0	1	1
20190910	Saptari	Belhichapena	Phase I	IRS	Pargentipes	Alpha-cypermethrin	0.0005	R3	22	0	1	2	7	12	15	18	20	21	90.9091	95.4545	90.9091	95.4545	C1	22	0	0	0	0	0	0	0	0	0	0	0	2	16	3	0	1	0
20190911	Saptari	Belhichapena	Phase I	IRS	Pargentipes	Alpha-cypermethrin	0.0005	R4	23	0	0	2	5	8	11	15	19	22	82.6087	95.6522	82.6087	95.6522	C2	23	0	0	0	0	0	0	0	0	0	0	0	2	17	3	0	0	1
20190911	Saptari	Belhichapena	Phase I	IRS	Pargentipes	Alpha-cypermethrin	0.0005	R5	23	0	1	4	7	10	13	16	18	23	78.2609	100	78.2609	100	C2	23	0	0	0	0	0	0	0	0	0	0	0	4	15	4	0	0	0
20190911	Saptari	Belhichapena	Phase I	IRS	Pargentipes	Deltamethrin	0.0005	R1	22	0	1	5	8	11	14	17	20	22	90.9091	100	90.9091	100	C1	23	0	0	0	0	0	0	0	0	0	0	0	1	18	3	0	0	0
20190912	Saptari	Belhichapena	Phase I	IRS	Pargentipes	Deltamethrin	0.0005	R2	19	0	1	3	5	9	12	16	19	19	100	100	100	100	C2	23	0	0	0	0	0	0	0	0	0	0	0	3	14	2	0	0	0
20190912	Saptari	Belhichapena	Phase I	IRS	Pargentipes	Deltamethrin	0.0005	R3	22	0	2	4	5	8	12	17	19	22	86.3636	100	86.3636	100	C2	23	0	0	0	0	0	0	0	0	0	0	0	2	18	2	0	0	0
20190912	Saptari	Belhichapena	Phase I	IRS	Pargentipes	Deltamethrin	0.0005	R4	23	0	2	5	6	8	12	17	20	23	86.9565	100	86.9565	100	C2	23	0	0	0	0	0	0	0	0	0	0	0	0	23	0	0	0	0
20190912	Saptari	Belhichapena	Phase I	IRS	Pargentipes	Deltamethrin	0.0005	R5	22	0	4	6	9	13	16	19	21	22	95.4545	100	95.4545	100	C2	23	0	0	0	0	0	0	0	0	0	0	0	0	21	1	0	0	0
20190913	Saptari	Belhichapena	Phase I	IRS	Pargentipes	Lambda-cyhalothrin	0.0005	R1	20	0	0	1	5	8	13	16	19	19	95	95	95	95	C1	22	0	0	0	0	0	0	0	0	0	0	0	4	10	5	0	0	1
20190913	Saptari	Belhichapena	Phase I	IRS	Pargentipes	Lambda-cyhalothrin	0.0005	R2	22	0	0	4	7	10	14	17	19	20	86.3636	90.9091	86.3636	90.9091	C1	22	0	0	0	0	0	0	0	0	0	0	0	1	9	10	0	1	1
20190914	Saptari	Belhichapena	Phase I	IRS	Pargentipes	Lambda-cyhalothrin	0.0005	R3	22	0	0	2	4	8	11	14	19	22	86.3636	100	86.3636	100	C2	22	0	0	0	0	0	0	0	0	0	0	0	2	16	4	0	0	0
20190914	Saptari	Belhichapena	Phase I	IRS	Pargentipes	Lambda-cyhalothrin	0.0005	R4	23	0	2	3	6	8	11	15	18	23	78.2609	100	78.2609	100	C2	22	0	0	0	0	0	0	0	0	0	0	0	1	21	1	0	0	0
20190914	Saptari	Belhichapena	Phase I	IRS	Pargentipes	Lambda-cyhalothrin	0.0005	R5	23	0	1	3	7	11	16	19	20	21	86.9565	91.3043	86.9565	91.3043	C2	22	0	0	0	0	0	0	0	0	0	0	0	2	16	3	2	0	0
20191105	Saptari	Belhichapena	Phase I	IRS	Pargentipes	Bendiocarb	0.001	R1	23	0	5	13	19	23	23	23	23	23	100	100	100	100	C1	24	0	0	0	0	0	0	0	0	0	0	0	0	17	6	0	0	0
20191105	Saptari	Belhichapena	Phase I	IRS	Pargentipes	Bendiocarb	0.001	R2	24	0	8	11	17	21	22	22	22	24	91.6667	100	91.6667	100	C1	24	0	0	0	0	0	0	0	0	0	0	0	1	13	10	0	0	0
20191105	Saptari	Belhichapena	Phase I	IRS	Pargentipes	Bendiocarb	0.001	R3	23	0	6	13	17	20	23	23	23	23	100	100	100	100	C1	24	0	0	0	0	0	0	0	0	0	0	0	0	22	1	0	0	0
20191106	Saptari	Belhichapena	Phase I	IRS	Pargentipes	Bendiocarb	0.001	R4	23	0	7	12	17	23	23	23	23	23	100	100	100	100	C2	21	0	0	0	0	0	0	0	0	0	0	0	2	7	14	0	0	0
20191106	Saptari	Belhichapena	Phase I	IRS	Pargentipes	Bendiocarb	0.001	R5	23	0	6	11	15	19	23	23	23	23	100	100	100	100	C2	21	0	0	0	0	0	0	0	0	0	0	0	3	14	6	0	0	0
20191106	Saptari	Belhichapena	Phase I	IRS	Pargentipes	Malathion	0.05	R1	23	0	2	5	10	13	17	20	22	23	95.6522	100	95.6522	100	C1	21	0	0	0	0	0	0	0	0	0	0	0	0	9	14	0	0	0
20191106	Saptari	Belhichapena	Phase I	IRS	Pargentipes	Malathion	0.05	R2	23	0	3	4	7	7	9	21	23	23	100	100	100	100	C1	21	0	0	0	0	0	0	0	0	0	0	0	1	12	10	0	0	0
20191107	Saptari	Belhichapena	Phase I	IRS	Pargentipes	Malathion	0.05	R3	25	0	2	4	6	8	11	18	20	25	80	100	80	100	C2	24	0	0	0	0	0	0	0	0	0	0	0	2	15	8	0	0	0
20191107	Saptari	Belhichapena	Phase I	IRS	Pargentipes	Malathion	0.05	R4	23	0	3	6	9	13	14	17	21	23	91.3043	100	91.3043	100	C2	24	0	0	0	0	0	0	0	0	0	0	0	0	14	9	0	0	0
20191107	Saptari	Belhichapena	Phase I	IRS	Pargentipes	Malathion	0.05	R5	25	0	4	9	12	15	18	20	21	25	84	100	84	100	C2	24	0	0	0	0	0	0	0	0	0	0	0	1	15	9	0	0	0
20190907	Saptari	G.Parwaha	Phase I	NO-IRS	Pargentipes	Alpha-cypermethrin	0.0005	R1	18	0	0	1	2	12	13	15	17	17	94.4444	94.4444	94.4444	94.4444	C1	21	0	0	0	0	0	0	0	0	0	0	0	0	13	4	0	0	1
20190907	Saptari	G.Parwaha	Phase I	NO-IRS	Pargentipes	Alpha-cypermethrin	0.0005	R2	17	0	0	0	4	7	10	16	16	15	94.1176	88.2353	94.1176	88.2353	C1	21	0	0	0	0	0	0	0	0	0	0	0	1	8	6	1	1	0
20190907	Saptari	G.Parwaha	Phase I	NO-IRS	Pargentipes	Alpha-cypermethrin	0.0005	R3	19	0	0	4	6	9	14	16	17	17	89.4737	89.4737	89.4737	89.4737	C1	21	0	0	0	0	0	0	0	0	0	0	0	1	13	3	0	2	0
20190907	Saptari	G.Parwaha	Phase I	NO-IRS	Pargentipes	Alpha-cypermethrin	0.0005	R4	17	0	1	3	7	9	13	15	17	17	100	100	100	100	C1	21	0	0	0	0	0	0	0	0	0	0	0	6	5	6	0	0	0
20190907	Saptari	G.Parwaha	Phase I	NO-IRS	Pargentipes	Alpha-cypermethrin	0.0005	R5	18	0	0	2	6	11	14	17	18	18	100	100	100	100	C1	21	0	0	0	0	0	0	0	0	0	0	0	1	7	10	0	0	0
20190909	Saptari	G.Parwaha	Phase I	NO-IRS	Pargentipes	Alpha-cypermethrin	0.0005	R6	18	0	0	3	5	9	11	14	18	18	100	100	100	100	C2	20	0	0	0	0	0	0	0	0	0	0	0	0	16	2	0	0	0
20190908	Saptari	G.Parwaha	Phase I	NO-IRS	Pargentipes	Deltamethrin	0.0005	R1	19	0	0	2	5	8	11	15	19	19	100	100	100	100	C1	21	0	0	0	0	0	0	0	0	0	0	0	7	9	3	0	0	0
20190908	Saptari	G.Parwaha	Phase I	NO-IRS	Pargentipes	Deltamethrin	0.0005	R2	21	0	1	3	5	8	11	16	20	20	95.2381	95.2381	95.2381	95.2381	C1	21	0	0	0	0	0	0	0	0	0	0	0	5	14	1	0	1	0
20190908	Saptari	G.Parwaha	Phase I	NO-IRS	Pargentipes	Deltamethrin	0.0005	R3	22	0	0	4	6	9	13	16	21	22	95.4545	100	95.4545	100	C1	21	0	0	0	0	0	0	0	0	0	0	0	4	15	3	0	0	0
20190908	Saptari	G.Parwaha	Phase I	NO-IRS	Pargentipes	Deltamethrin	0.0005	R4	18	0	2	2	6	8	11	15	18	18	100	100	100	100	C1	21	0	0	0	0	0	0	0	0	0	0	0	2	15	1	0	0	0
20190908	Saptari	G.Parwaha	Phase I	NO-IRS	Pargentipes	Deltamethrin	0.0005	R5	20	0	0	3	5	8	12	16	20	20	100	100	100	100	C1	21	0	0	0	0	0	0	0	0	0	0	0	5	13	2	0	0	0
20190909	Saptari	G.Parwaha	Phase I	NO-IRS	Pargentipes	Deltamethrin	0.0005	R6	19	0	0	2	5	8	11	15	18	19	94.7368	100	94.7368	100	C2	20	0	0	0	0	0	0	0	0	0	0	0	1	17	1	0	0	0
20190908	Saptari	G.Parwaha	Phase I	NO-IRS	Pargentipes	Lambda-cyhalothrin	0.0005	R1	23	0	0	2	5	7	9	14	20	22	86.9565	95.6522	86.9565	95.6522	C1	20	0	0	0	0	0	0	0	0	0	0	0	0	19	3	1	0	0
20190908	Saptari	G.Parwaha	Phase I	NO-IRS	Pargentipes	Lambda-cyhalothrin	0.0005	R2	20	0	0	1	4	6	9	13	18	19	90	95	90	95	C1	20	0	0	0	0	0	0	0	0	0	0	0	1	14	4	0	1	0
20190909	Saptari	G.Parwaha	Phase I	NO-IRS	Pargentipes	Lambda-cyhalothrin	0.0005	R3	19	0	0	0	3	9	12	16	17	17	89.4737	89.4737	89.4737	89.4737	C2	20	0	0	0	0	0	0	0	0	0	0	0	1	14	2	0	1	1
20190909	Saptari	G.Parwaha	Phase I	NO-IRS	Pargentipes	Lambda-cyhalothrin	0.0005	R4	20	0	0	1	6	11	14	16	19	20	95	100	95	100	C2	20	0	0	0	0	0	0	0	0	0	0	0	0	16	4	0	0	0
20190909	Saptari	G.Parwaha	Phase I	NO-IRS	Pargentipes	Lambda-cyhalothrin	0.0005	R5	19	0	0	1	3	9	13	15	18	19	94.7368	100	94.7368	100	C2	20	0	0	0	0	0	0	0	0	0	0	0	2	13	4	0	0	0
20190909	Saptari	G.Parwaha	Phase I	NO-IRS	Pargentipes	Lambda-cyhalothrin	0.0005	R6	21	0	0	2	6	10	12	14	19	21	90.4762	100	90.4762	100	C2	20	0	0	0	0	0	0	0	0	0	0	0	1	15	5	0	0	0
20191104	Saptari	G.Parwaha	Phase I	NO-IRS	Pargentipes	Bendiocarb	0.001	R1	21	0	4	13	17	21	21	21	21	21	100	100	100	100	C1	21	0	0	0	0	0	0	0	1	0	0	0	1	17	3	0	0	0
20191104	Saptari	G.Parwaha	Phase I	NO-IRS	Pargentipes	Bendiocarb	0.001	R2	23	0	6	14	19	23	23	23	23	23	100	100	100	100	C1	21	0	0	0	0	0	0	0	1	0	0	0	1	13	9	0	0	0
20191104	Saptari	G.Parwaha	Phase I	NO-IRS	Pargentipes	Bendiocarb	0.001	R3	22	0	4	11	15	17	21	21	21	22	95.4545	100	95.4545	100	C1	21	0	0	0	0	0	0	0	1	0	0	0	0	15	7	0	0	0
20191104	Saptari	G.Parwaha	Phase I	NO-IRS	Pargentipes	Bendiocarb	0.001	R4	24	0	8	14	22	22	22	22	22	24	91.6667	100	91.6667	100	C1	21	0	0	0	0	0	0	0	1	0	0	0	0	20	4	0	0	0
20191104	Saptari	G.Parwaha	Phase I	NO-IRS	Pargentipes	Bendiocarb	0.001	R5	25	0	11	18	21	23	23	23	23	25	92	100	92	100	C1	21	0	0	0	0	0	0	0	1	0	0	0	0	21	4	0	0	0
20191104	Saptari	G.Parwaha	Phase I	NO-IRS	Pargentipes	Malathion	0.05	R1	24	0	2	4	5	8	13	19	22	24	91.6667	100	91.6667	100	C1	21	0	0	0	0	0	0	0	1	0	0	0	0	16	8	0	0	0
20191104	Saptari	G.Parwaha	Phase I	NO-IRS	Pargentipes	Malathion	0.05	R2	21	0	3	5	7	9	15	20	21	21	100	100	100	100	C1	21	0	0	0	0	0	0	0	1	0	0	0	1	14	6	0	0	0
20191104	Saptari	G.Parwaha	Phase I	NO-IRS	Pargentipes	Malathion	0.05	R3	24	0	3	5	6	7	13	18	23	24	95.8333	100	95.8333	100	C1	21	0	0	0	0	0	0	0	1	0	0	0	0	16	8	0	0	0
20191104	Saptari	G.Parwaha	Phase I	NO-IRS	Pargentipes	Malathion	0.05	R4	21	0	2	6	7	8	15	19	21	21	100	100	100	100	C1	21	0	0	0	0	0	0	0	1	0	0	0	1	11	9	0	0	0
20191104	Saptari	G.Parwaha	Phase I	NO-IRS	Pargentipes	Malathion	0.05	R5	24	0	3	5	8	12	17	19	22	24	91.6667	100	91.6667	100	C1	21	0	0	0	0	0	0	0	1	0	0	0	2	18	4	0	0	0
20190919	Siraha	Bishanpur	Phase I	IRS	Pargentipes	Alpha-cypermethrin	0.0005	R1	21	0	0	1	5	8	13	16	18	16	85.7143	76.1905	85.7143	76.1905	C1	23	0	0	0	0	0	0	0	0	0	0	0	0	9	7	0	3	2
20190919	Siraha	Bishanpur	Phase I	IRS	Pargentipes	Alpha-cypermethrin	0.0005	R2	23	0	3	5	9	13	16	17	19	15	82.6087	65.2174	82.6087	65.2174	C1	23	0	0	0	0	0	0	0	0	0	0	0	0	11	4	1	4	3
20190919	Siraha	Bishanpur	Phase I	IRS	Pargentipes	Alpha-cypermethrin	0.0005	R3	23	0	1	6	10	14	16	19	20	16	86.9565	69.5652	86.9565	69.5652	C1	23	0	0	0	0	0	0	0	0	0	0	0	1	7	8	1	3	3
20190920	Siraha	Bishanpur	Phase I	IRS	Pargentipes	Alpha-cypermethrin	0.0005	R4	21	0	0	1	3	6	9	12	14	12	66.6667	57.1429	66.6667	57.1429	C2	23	0	0	0	0	0	0	0	0	0	0	0	0	7	5	0	3	6
20190920	Siraha	Bishanpur	Phase I	IRS	Pargentipes	Alpha-cypermethrin	0.0005	R5	23	0	1	2	4	8	12	14	17	18	73.913	78.2609	73.913	78.2609	C2	23	0	0	0	0	0	0	0	0	0	0	0	0	16	2	0	3	2
20190920	Siraha	Bishanpur	Phase I	IRS	Pargentipes	Deltamethrin	0.0005	R1	22	0	1	3	5	10	14	17	20	21	90.9091	95.4545	90.9091	95.4545	C1	23	0	0	0	0	0	0	0	0	0	0	0	1	17	3	0	1	0
20190920	Siraha	Bishanpur	Phase I	IRS	Pargentipes	Deltamethrin	0.0005	R2	23	0	1	5	7	12	16	18	21	22	91.3043	95.6522	91.3043	95.6522	C1	23	0	0	0	0	0	0	0	0	0	0	0	0	18	4	0	1	0
20190921	Siraha	Bishanpur	Phase I	IRS	Pargentipes	Deltamethrin	0.0005	R3	22	0	1	3	4	9	14	17	19	21	86.3636	95.4545	86.3636	95.4545	C2	24	0	0	0	0	0	0	0	0	0	0	0	0	20	1	1	0	0
20190921	Siraha	Bishanpur	Phase I	IRS	Pargentipes	Deltamethrin	0.0005	R4	23	0	1	3	5	9	12	15	18	22	78.2609	95.6522	78.2609	95.6522	C2	24	0	0	0	0	0	0	0	0	0	0	0	1	19	2	0	1	0
20190921	Siraha	Bishanpur	Phase I	IRS	Pargentipes	Deltamethrin	0.0005	R5	20	0	2	7	10	13	14	16	19	19	95	95	95	95	C2	24	0	0	0	0	0	0	0	0	0	0	0	0	17	2	0	1	0
20190921	Siraha	Bishanpur	Phase I	IRS	Pargentipes	Lambda-cyhalothrin	0.0005	R1	21	0	2	5	8	10	13	16	17	20	80.9524	95.2381	80.9524	95.2381	C1	24	0	0	0	0	0	0	0	0	0	0	0	0	18	2	0	1	0
20190922	Siraha	Bishanpur	Phase I	IRS	Pargentipes	Lambda-cyhalothrin	0.0005	R2	20	0	2	4	4	8	13	15	18	19	90	95	90	95	C2	22	0	0	0	0	0	0	0	0	0	0	0	3	12	4	0	1	0
20190922	Siraha	Bishanpur	Phase I	IRS	Pargentipes	Lambda-cyhalothrin	0.0005	R3	21	0	2	3	4	8	11	14	18	21	85.7143	100	85.7143	100	C2	22	0	0	0	0	0	0	0	0	0	0	0	1	16	4	0	0	0
20190922	Siraha	Bishanpur	Phase I	IRS	Pargentipes	Lambda-cyhalothrin	0.0005	R4	17	0	1	3	4	8	11	13	15	15	88.2353	88.2353	88.2353	88.2353	C2	22	0	0	0	0	0	0	0	0	0	0	0	3	12	0	1	1	0
20190922	Siraha	Bishanpur	Phase I	IRS	Pargentipes	Lambda-cyhalothrin	0.0005	R5	22	0	1	3	5	7	11	14	18	22	81.8182	100	81.8182	100	C2	22	0	0	0	0	0	0	0	0	0	0	0	0	11	11	0	0	0
20191011	Siraha	Bishanpur	Phase I	IRS	Pargentipes	Bendiocarb	0.001	R1	23	1	8	12	16	19	22	23	23	23	100	100	100	100	C1	25	0	0	0	0	0	0	0	0	0	0	0	0	21	2	0	0	0
20191011	Siraha	Bishanpur	Phase I	IRS	Pargentipes	Bendiocarb	0.001	R2	24	0	4	10	15	18	21	22	24	24	100	100	100	100	C1	25	0	0	0	0	0	0	0	0	0	0	0	0	20	4	0	0	0
20191011	Siraha	Bishanpur	Phase I	IRS	Pargentipes	Bendiocarb	0.001	R3	20	0	6	13	18	20	20	20	20	20	100	100	100	100	C1	25	0	0	0	0	0	0	0	0	0	0	0	1	14	5	0	0	0
20191011	Siraha	Bishanpur	Phase I	IRS	Pargentipes	Bendiocarb	0.001	R4	25	0	3	8	14	18	23	23	23	25	92	100	92	100	C1	25	0	0	0	0	0	0	0	0	0	0	0	1	21	3	0	0	0
20191012	Siraha	Bishanpur	Phase I	IRS	Pargentipes	Bendiocarb	0.001	R5	22	0	5	9	15	18	21	22	22	22	100	100	100	100	C2	25	0	0	0	0	0	0	0	0	0	0	0	2	13	7	0	0	0
20191012	Siraha	Bishanpur	Phase I	IRS	Pargentipes	Malathion	0.05	R1	26	0	2	4	5	8	14	20	22	26	84.6154	100	84.6154	100	C1	25	0	0	0	0	0	0	0	0	0	0	0	0	17	9	0	0	0
20191012	Siraha	Bishanpur	Phase I	IRS	Pargentipes	Malathion	0.05	R2	25	0	1	2	4	6	10	19	24	25	96	100	96	100	C1	25	0	0	0	0	0	0	0	0	0	0	0	1	19	5	0	0	0
20191012	Siraha	Bishanpur	Phase I	IRS	Pargentipes	Malathion	0.05	R3	23	0	1	4	5	5	10	15	23	23	100	100	100	100	C1	25	0	0	0	0	0	0	0	0	0	0	0	2	14	7	0	0	0
20191013	Siraha	Bishanpur	Phase I	IRS	Pargentipes	Malathion	0.05	R4	25	0	2	3	5	6	10	16	22	25	88	100	88	100	C2	22	0	0	0	0	0	0	0	0	0	0	0	1	22	2	0	0	0
20191013	Siraha	Bishanpur	Phase I	IRS	Pargentipes	Malathion	0.05	R5	27	0	1	3	4	6	11	17	21	27	77.7778	100	77.7778	100	C2	22	0	0	0	0	0	0	0	0	0	0	0	0	23	4	0	0	0
20190916	Siraha	Dahipaudi	Phase I	NO-IRS	Pargentipes	Alpha-cypermethrin	0.0005	R1	22	0	0	1	3	6	11	16	19	22	86.3636	100	86.3636	100	C1	23	0	0	0	0	0	0	0	0	0	0	0	0	21	1	0	0	0
20190916	Siraha	Dahipaudi	Phase I	NO-IRS	Pargentipes	Alpha-cypermethrin	0.0005	R2	22	0	0	1	2	7	12	16	18	22	81.8182	100	81.8182	100	C1	23	0	0	0	0	0	0	0	0	0	0	0	0	18	4	0	0	0
20190916	Siraha	Dahipaudi	Phase I	NO-IRS	Pargentipes	Alpha-cypermethrin	0.0005	R3	21	0	0	1	4	8	12	15	18	21	85.7143	100	85.7143	100	C1	23	0	0	0	0	0	0	0	0	0	0	0	0	19	2	0	0	0
20190916	Siraha	Dahipaudi	Phase I	NO-IRS	Pargentipes	Alpha-cypermethrin	0.0005	R4	23	0	0	0	2	5	9	13	17	21	73.913	91.3043	73.913	91.3043	C1	23	0	0	0	0	0	0	0	0	0	0	0	0	17	4	0	2	0
20190916	Siraha	Dahipaudi	Phase I	NO-IRS	Pargentipes	Alpha-cypermethrin	0.0005	R5	22	0	0	1	4	8	11	16	19	22	86.3636	100	86.3636	100	C1	23	0	0	0	0	0	0	0	0	0	0	0	0	21	1	0	0	0
20190916	Siraha	Dahipaudi	Phase I	NO-IRS	Pargentipes	Deltamethrin	0.0005	R1	23	0	2	3	6	9	14	17	19	23	82.6087	100	82.6087	100	C1	23	0	0	0	0	0	0	0	0	0	0	0	0	22	1	0	0	0
20190916	Siraha	Dahipaudi	Phase I	NO-IRS	Pargentipes	Deltamethrin	0.0005	R2	22	0	1	4	9	13	15	17	18	22	81.8182	100	81.8182	100	C1	23	0	0	0	0	0	0	0	0	0	0	0	0	21	1	0	0	0
20190916	Siraha	Dahipaudi	Phase I	NO-IRS	Pargentipes	Deltamethrin	0.0005	R3	21	0	0	3	5	10	12	16	19	21	90.4762	100	90.4762	100	C1	23	0	0	0	0	0	0	0	0	0	0	0	1	16	4	0	0	0
20190917	Siraha	Dahipaudi	Phase I	NO-IRS	Pargentipes	Deltamethrin	0.0005	R4	22	0	0	3	6	9	13	16	20	22	90.9091	100	90.9091	100	C2	22	0	0	0	0	0	0	0	0	0	0	0	0	18	4	0	0	0
20190917	Siraha	Dahipaudi	Phase I	NO-IRS	Pargentipes	Deltamethrin	0.0005	R5	21	0	0	4	7	9	13	17	19	21	90.4762	100	90.4762	100	C2	22	0	0	0	0	0	0	0	0	0	0	0	0	17	4	0	0	0
20190917	Siraha	Dahipaudi	Phase I	NO-IRS	Pargentipes	Lambda-cyhalothrin	0.0005	R1	22	0	0	2	5	8	13	16	19	22	86.3636	100	86.3636	100	C1	22	0	0	0	0	0	0	0	0	0	0	0	1	15	6	0	0	0
20190917	Siraha	Dahipaudi	Phase I	NO-IRS	Pargentipes	Lambda-cyhalothrin	0.0005	R2	23	0	0	2	4	9	12	16	19	22	82.6087	95.6522	82.6087	95.6522	C1	22	0	0	0	0	0	0	0	0	0	0	0	0	21	1	0	1	0
20190917	Siraha	Dahipaudi	Phase I	NO-IRS	Pargentipes	Lambda-cyhalothrin	0.0005	R3	21	0	0	3	6	11	15	18	20	21	95.2381	100	95.2381	100	C1	22	0	0	0	0	0	0	0	0	0	0	0	0	19	2	0	0	0
20190917	Siraha	Dahipaudi	Phase I	NO-IRS	Pargentipes	Lambda-cyhalothrin	0.0005	R4	23	0	0	6	9	13	16	19	20	23	86.9565	100	86.9565	100	C1	22	0	0	0	0	0	0	0	0	0	0	0	0	18	5	0	0	0
20190917	Siraha	Dahipaudi	Phase I	NO-IRS	Pargentipes	Lambda-cyhalothrin	0.0005	R5	24	0	2	7	10	14	17	19	21	24	87.5	100	87.5	100	C1	22	0	0	0	0	0	0	0	0	0	0	0	0	18	6	0	0	0
20191015	Siraha	Dahipaudi	Phase I	NO-IRS	Pargentipes	Bendiocarb	0.001	R1	23	0	4	10	18	21	22	22	22	23	95.6522	100	95.6522	100	C1	25	0	0	0	0	0	0	0	0	0	0	0	0	16	7	0	0	0
20191015	Siraha	Dahipaudi	Phase I	NO-IRS	Pargentipes	Bendiocarb	0.001	R2	26	0	5	9	16	19	21	21	21	26	80.7692	100	80.7692	100	C1	25	0	0	0	0	0	0	0	0	0	0	0	0	17	9	0	0	0
20191015	Siraha	Dahipaudi	Phase I	NO-IRS	Pargentipes	Bendiocarb	0.001	R3	24	0	4	9	15	20	22	22	22	24	91.6667	100	91.6667	100	C1	25	0	0	0	0	0	0	0	0	0	0	0	1	15	8	0	0	0
20191015	Siraha	Dahipaudi	Phase I	NO-IRS	Pargentipes	Bendiocarb	0.001	R4	22	0	4	9	14	19	21	22	22	22	100	100	100	100	C1	25	0	0	0	0	0	0	0	0	0	0	0	0	13	9	0	0	0
20191015	Siraha	Dahipaudi	Phase I	NO-IRS	Pargentipes	Bendiocarb	0.001	R5	26	0	5	11	18	20	20	20	20	26	76.9231	100	76.9231	100	C1	25	0	0	0	0	0	0	0	0	0	0	0	1	15	10	0	0	0
20191015	Siraha	Dahipaudi	Phase I	NO-IRS	Pargentipes	Malathion	0.05	R1	23	0	2	4	6	11	15	18	21	23	91.3043	100	91.3043	100	C1	25	0	0	0	0	0	0	0	0	0	0	0	0	10	13	0	0	0
20191015	Siraha	Dahipaudi	Phase I	NO-IRS	Pargentipes	Malathion	0.05	R2	24	0	3	4	6	14	18	22	22	24	91.6667	100	91.6667	100	C1	25	0	0	0	0	0	0	0	0	0	0	0	0	14	10	0	0	0
20191015	Siraha	Dahipaudi	Phase I	NO-IRS	Pargentipes	Malathion	0.05	R3	26	0	3	5	7	10	16	19	20	26	76.9231	100	76.9231	100	C1	25	0	0	0	0	0	0	0	0	0	0	0	1	22	3	0	0	0
20191016	Siraha	Dahipaudi	Phase I	NO-IRS	Pargentipes	Malathion	0.05	R4	24	0	3	5	6	11	14	19	21	24	87.5	100	87.5	100	C2	26	0	0	0	0	0	0	0	0	0	0	0	0	21	3	0	0	0
20191016	Siraha	Dahipaudi	Phase I	NO-IRS	Pargentipes	Malathion	0.05	R5	24	0	2	5	7	12	15	20	22	24	91.6667	100	91.6667	100	C2	26	0	0	0	0	0	0	0	0	0	0	0	0	23	1	0	0	0
20191017	Mahottari	Madhepura	Phase I	IRS	Pargentipes	Alpha-cypermethrin	0.0005	R1	23	0	2	5	6	9	13	17	20	22	86.9565	95.6522	86.9565	95.6522	C1	20	0	0	0	0	0	0	0	0	0	0	0	0	16	6	0	1	0
20191017	Mahottari	Madhepura	Phase I	IRS	Pargentipes	Alpha-cypermethrin	0.0005	R2	23	0	2	3	7	8	12	18	21	22	91.3043	95.6522	91.3043	95.6522	C1	20	0	0	0	0	0	0	0	0	0	0	0	0	17	5	0	1	0
20191017	Mahottari	Madhepura	Phase I	IRS	Pargentipes	Alpha-cypermethrin	0.0005	R3	23	0	1	3	6	8	13	16	17	19	73.913	82.6087	73.913	82.6087	C1	20	0	0	0	0	0	0	0	0	0	0	0	0	13	6	0	2	2
20191017	Mahottari	Madhepura	Phase I	IRS	Pargentipes	Alpha-cypermethrin	0.0005	R4	23	0	2	4	5	7	12	17	19	20	82.6087	86.9565	82.6087	86.9565	C1	20	0	0	0	0	0	0	0	0	0	0	0	0	15	5	0	3	0
20191018	Mahottari	Madhepura	Phase I	IRS	Pargentipes	Alpha-cypermethrin	0.0005	R5	22	0	2	4	7	11	15	17	19	19	86.3636	86.3636	86.3636	86.3636	C2	21	0	0	0	0	0	0	0	0	0	0	0	1	16	2	0	1	2
20191018	Mahottari	Madhepura	Phase I	IRS	Pargentipes	Deltamethrin	0.0005	R1	22	0	2	7	11	13	17	19	20	22	90.9091	100	90.9091	100	C1	21	0	0	0	0	0	0	0	0	0	0	0	0	19	3	0	0	0
20191018	Mahottari	Madhepura	Phase I	IRS	Pargentipes	Deltamethrin	0.0005	R2	24	0	4	8	12	14	15	17	19	24	79.1667	100	79.1667	100	C1	21	0	0	0	0	0	0	0	0	0	0	0	0	22	2	0	0	0
20191018	Mahottari	Madhepura	Phase I	IRS	Pargentipes	Deltamethrin	0.0005	R3	22	0	5	7	13	14	16	19	20	21	90.9091	95.4545	90.9091	95.4545	C1	21	0	0	0	0	0	0	0	0	0	0	0	0	16	5	0	1	0
20191018	Mahottari	Madhepura	Phase I	IRS	Pargentipes	Deltamethrin	0.0005	R4	21	0	5	9	10	12	13	15	18	20	85.7143	95.2381	85.7143	95.2381	C1	21	0	0	0	0	0	0	0	0	0	0	0	0	17	3	0	1	0
20191019	Mahottari	Madhepura	Phase I	IRS	Pargentipes	Deltamethrin	0.0005	R5	20	0	2	3	5	12	16	17	18	18	90	90	90	90	C2	26	0	0	0	0	0	0	0	0	0	0	0	0	15	3	0	1	1
20191019	Mahottari	Madhepura	Phase I	IRS	Pargentipes	Lambda-cyhalothrin	0.0005	R1	24	0	4	7	10	12	16	19	21	23	87.5	95.8333	87.5	95.8333	C1	26	0	0	0	0	0	0	0	0	0	0	0	0	20	3	0	1	0
20191019	Mahottari	Madhepura	Phase I	IRS	Pargentipes	Lambda-cyhalothrin	0.0005	R2	20	0	3	6	9	11	15	19	20	18	100	90	100	90	C1	26	0	0	0	0	0	0	0	0	0	0	0	0	18	0	0	2	0
20191019	Mahottari	Madhepura	Phase I	IRS	Pargentipes	Lambda-cyhalothrin	0.0005	R3	22	0	5	9	14	16	20	22	22	21	100	95.4545	100	95.4545	C1	26	0	0	0	0	0	0	0	0	0	0	0	0	19	2	0	0	1
20191019	Mahottari	Madhepura	Phase I	IRS	Pargentipes	Lambda-cyhalothrin	0.0005	R4	23	0	3	6	7	13	17	19	21	22	91.3043	95.6522	91.3043	95.6522	C1	26	0	0	0	0	0	0	0	0	0	0	0	0	18	4	0	1	0
20191020	Mahottari	Madhepura	Phase I	IRS	Pargentipes	Lambda-cyhalothrin	0.0005	R5	23	0	2	3	5	10	14	18	21	22	91.3043	95.6522	91.3043	95.6522	C2	25	0	0	0	0	0	0	0	0	0	0	0	0	19	3	0	1	0
20191020	Mahottari	Madhepura	Phase I	IRS	Pargentipes	Bendiocarb	0.001	R1	22	0	4	7	9	14	19	21	21	22	95.4545	100	95.4545	100	C1	25	0	0	0	0	0	0	0	0	0	0	0	0	14	8	0	0	0
20191020	Mahottari	Madhepura	Phase I	IRS	Pargentipes	Bendiocarb	0.001	R2	24	0	3	8	13	19	20	20	20	24	83.3333	100	83.3333	100	C1	25	0	0	0	0	0	0	0	0	0	0	0	0	21	3	0	0	0
20191020	Mahottari	Madhepura	Phase I	IRS	Pargentipes	Bendiocarb	0.001	R3	25	0	3	9	13	19	22	22	22	25	88	100	88	100	C1	25	0	0	0	0	0	0	0	0	0	0	0	0	19	6	0	0	0
20191020	Mahottari	Madhepura	Phase I	IRS	Pargentipes	Bendiocarb	0.001	R4	24	0	5	9	11	17	21	21	21	24	87.5	100	87.5	100	C1	25	0	0	0	0	0	0	0	0	0	0	0	0	22	2	0	0	0
20191020	Mahottari	Madhepura	Phase I	IRS	Pargentipes	Bendiocarb	0.001	R5	25	0	3	10	14	19	21	21	21	25	84	100	84	100	C1	25	0	0	0	0	0	0	0	0	0	0	0	0	22	3	0	0	0
20191020	Mahottari	Madhepura	Phase I	IRS	Pargentipes	Malathion	0.05	R1	24	0	3	5	7	10	14	18	22	24	91.6667	100	91.6667	100	C1	25	0	0	0	0	0	0	0	0	0	0	0	0	18	6	0	0	0
20191021	Mahottari	Madhepura	Phase I	IRS	Pargentipes	Malathion	0.05	R2	25	0	4	8	10	15	17	19	21	25	84	100	84	100	C2	25	0	0	0	0	0	0	0	0	0	0	0	0	18	7	0	0	0
20191021	Mahottari	Madhepura	Phase I	IRS	Pargentipes	Malathion	0.05	R3	23	0	6	9	11	15	17	20	22	23	95.6522	100	95.6522	100	C2	25	0	0	0	0	0	0	0	0	0	0	0	1	17	5	0	0	0
20191021	Mahottari	Madhepura	Phase I	IRS	Pargentipes	Malathion	0.05	R4	26	0	8	10	13	17	20	21	21	26	80.7692	100	80.7692	100	C2	25	0	0	0	0	0	0	0	0	0	0	0	0	24	2	0	0	0
20191021	Mahottari	Madhepura	Phase I	IRS	Pargentipes	Malathion	0.05	R5	23	0	7	10	14	17	19	22	22	23	95.6522	100	95.6522	100	C2	25	0	0	0	0	0	0	0	0	0	0	0	0	19	4	0	0	0
20191022	Mahottari	Anarban	Phase I	NO-IRS	Pargentipes	Alpha-cypermethrin	0.0005	R1	25	0	4	6	8	12	14	16	17	21	68	84	66.5455	84	C1	23	0	0	0	0	0	0	1	1	0	4.34783	0	0	14	7	0	2	2
20191022	Mahottari	Anarban	Phase I	NO-IRS	Pargentipes	Alpha-cypermethrin	0.0005	R2	22	0	3	6	9	13	15	18	18	19	81.8182	86.3636	80.9917	86.3636	C1	23	0	0	0	0	0	0	1	1	0	4.34783	0	0	15	4	0	3	0
20191022	Mahottari	Anarban	Phase I	NO-IRS	Pargentipes	Alpha-cypermethrin	0.0005	R3	24	0	2	5	8	11	13	14	14	24	58.3333	100	56.4394	100	C1	23	0	0	0	0	0	0	1	1	0	4.34783	0	0	18	6	0	0	0
20191022	Mahottari	Anarban	Phase I	NO-IRS	Pargentipes	Alpha-cypermethrin	0.0005	R4	25	0	4	6	8	12	14	15	16	24	64	96	62.3636	96	C1	23	0	0	0	0	0	0	1	1	0	4.34783	0	0	19	5	0	1	0
20191022	Mahottari	Anarban	Phase I	NO-IRS	Pargentipes	Alpha-cypermethrin	0.0005	R5	24	0	3	4	9	11	13	15	17	21	70.8333	87.5	69.5076	87.5	C1	23	0	0	0	0	0	0	1	1	0	4.34783	0	0	16	5	0	2	1
20191023	Mahottari	Anarban	Phase I	NO-IRS	Pargentipes	Deltamethrin	0.0005	R1	23	0	3	8	10	12	12	13	18	23	78.2609	100	78.2609	100	C1	24	0	0	0	0	0	0	0	0	0	0	0	0	23	0	0	0	0
20191023	Mahottari	Anarban	Phase I	NO-IRS	Pargentipes	Deltamethrin	0.0005	R2	23	0	2	6	10	11	14	17	19	23	82.6087	100	82.6087	100	C1	24	0	0	0	0	0	0	0	0	0	0	0	0	18	5	0	0	0
20191023	Mahottari	Anarban	Phase I	NO-IRS	Pargentipes	Deltamethrin	0.0005	R3	21	0	2	5	8	12	14	17	19	21	90.4762	100	90.4762	100	C1	24	0	0	0	0	0	0	0	0	0	0	0	0	19	2	0	0	0
20191023	Mahottari	Anarban	Phase I	NO-IRS	Pargentipes	Deltamethrin	0.0005	R4	21	0	2	4	6	11	13	17	18	20	85.7143	95.2381	85.7143	95.2381	C1	24	0	0	0	0	0	0	0	0	0	0	0	0	17	3	0	1	0
20191024	Mahottari	Anarban	Phase I	NO-IRS	Pargentipes	Deltamethrin	0.0005	R5	25	0	3	8	11	13	14	16	17	25	68	100	68	100	C2	25	0	0	0	0	0	0	0	0	0	0	0	0	18	7	0	0	0
20191024	Mahottari	Anarban	Phase I	NO-IRS	Pargentipes	Lambda-cyhalothrin	0.0005	R1	23	0	1	5	7	12	15	16	17	23	73.913	100	73.913	100	C1	25	0	0	0	0	0	0	0	0	0	0	0	1	18	4	0	0	0
20191024	Mahottari	Anarban	Phase I	NO-IRS	Pargentipes	Lambda-cyhalothrin	0.0005	R2	21	0	2	6	7	13	15	16	18	21	85.7143	100	85.7143	100	C1	25	0	0	0	0	0	0	0	0	0	0	0	1	14	6	0	0	0
20191024	Mahottari	Anarban	Phase I	NO-IRS	Pargentipes	Lambda-cyhalothrin	0.0005	R3	20	0	2	4	6	11	14	15	16	20	80	100	80	100	C1	25	0	0	0	0	0	0	0	0	0	0	0	0	18	2	0	0	0
20191024	Mahottari	Anarban	Phase I	NO-IRS	Pargentipes	Lambda-cyhalothrin	0.0005	R4	22	0	2	5	8	10	13	15	18	22	81.8182	100	81.8182	100	C1	25	0	0	0	0	0	0	0	0	0	0	0	0	20	2	0	0	0
20191024	Mahottari	Anarban	Phase I	NO-IRS	Pargentipes	Lambda-cyhalothrin	0.0005	R5	23	0	3	6	10	12	14	17	20	23	86.9565	100	86.9565	100	C1	25	0	0	0	0	0	0	0	0	0	0	0	0	20	3	0	0	0
20191031	Mahottari	Anarban	Phase I	NO-IRS	Pargentipes	Bendiocarb	0.001	R1	25	0	8	15	19	23	23	23	23	25	92	100	92	100	C1	24	0	0	0	0	0	0	0	0	0	0	0	0	18	7	0	0	0
20191031	Mahottari	Anarban	Phase I	NO-IRS	Pargentipes	Bendiocarb	0.001	R2	24	0	10	14	19	22	22	22	22	24	91.6667	100	91.6667	100	C1	24	0	0	0	0	0	0	0	0	0	0	0	0	18	6	0	0	0
20191031	Mahottari	Anarban	Phase I	NO-IRS	Pargentipes	Bendiocarb	0.001	R3	21	0	6	11	18	20	21	21	21	21	100	100	100	100	C1	24	0	0	0	0	0	0	0	0	0	0	0	0	19	2	0	0	0
20191031	Mahottari	Anarban	Phase I	NO-IRS	Pargentipes	Bendiocarb	0.001	R4	22	0	4	7	10	13	19	21	22	22	100	100	100	100	C1	24	0	0	0	0	0	0	0	0	0	0	0	0	19	3	0	0	0
20191031	Mahottari	Anarban	Phase I	NO-IRS	Pargentipes	Bendiocarb	0.001	R5	24	0	2	5	6	13	18	22	22	24	91.6667	100	91.6667	100	C1	24	0	0	0	0	0	0	0	0	0	0	0	0	20	4	0	0	0
20191031	Mahottari	Anarban	Phase I	NO-IRS	Pargentipes	Malathion	0.05	R1	24	0	3	5	6	9	13	18	22	24	91.6667	100	91.6667	100	C1	24	0	0	0	0	0	0	0	0	0	0	0	0	13	11	0	0	0
20191031	Mahottari	Anarban	Phase I	NO-IRS	Pargentipes	Malathion	0.05	R2	25	0	1	3	5	8	13	17	20	25	80	100	80	100	C1	24	0	0	0	0	0	0	0	0	0	0	0	0	15	10	0	0	0
20191101	Mahottari	Anarban	Phase I	NO-IRS	Pargentipes	Malathion	0.05	R3	21	0	2	4	8	12	17	19	20	21	95.2381	100	95.2381	100	C2	23	0	0	0	0	0	0	0	0	0	0	0	0	13	8	0	0	0
20191101	Mahottari	Anarban	Phase I	NO-IRS	Pargentipes	Malathion	0.05	R4	21	0	3	5	10	13	17	18	20	21	95.2381	100	95.2381	100	C2	23	0	0	0	0	0	0	0	0	0	0	0	0	15	6	0	0	0
20191101	Mahottari	Anarban	Phase I	NO-IRS	Pargentipes	Malathion	0.05	R5	22	0	2	3	5	8	14	18	21	22	95.4545	100	95.4545	100	C2	23	0	0	0	0	0	0	0	0	0	0	0	1	20	1	0	0	0
20190930	Sarlahi	Riterkhor	Phase I	IRS	Pargentipes	Alpha-cypermethrin	0.0005	R1	20	0	2	3	5	6	9	13	16	18	80	90	80	90	C1	25	0	0	0	0	0	0	0	0	0	0	0	2	10	6	0	1	1
20190930	Sarlahi	Riterkhor	Phase I	IRS	Pargentipes	Alpha-cypermethrin	0.0005	R2	22	0	1	3	5	8	10	14	18	20	81.8182	90.9091	81.8182	90.9091	C1	25	0	0	0	0	0	0	0	0	0	0	0	0	15	5	0	2	0
20190930	Sarlahi	Riterkhor	Phase I	IRS	Pargentipes	Alpha-cypermethrin	0.0005	R3	20	0	2	4	5	8	12	14	17	17	85	85	85	85	C1	25	0	0	0	0	0	0	0	0	0	0	0	0	12	5	0	2	1
20190930	Sarlahi	Riterkhor	Phase I	IRS	Pargentipes	Alpha-cypermethrin	0.0005	R4	22	0	1	4	6	7	10	14	18	17	81.8182	77.2727	81.8182	77.2727	C1	25	0	0	0	0	0	0	0	0	0	0	0	0	14	3	0	3	2
20190930	Sarlahi	Riterkhor	Phase I	IRS	Pargentipes	Alpha-cypermethrin	0.0005	R5	20	0	1	2	4	5	11	13	15	15	75	75	75	75	C1	25	0	0	0	0	0	0	0	0	0	0	0	0	11	4	0	3	2
20191001	Sarlahi	Riterkhor	Phase I	IRS	Pargentipes	Deltamethrin	0.0005	R1	22	0	2	4	7	9	13	14	16	22	72.7273	100	72.7273	100	C1	20	0	0	0	0	0	0	0	0	0	0	0	0	18	4	0	0	0
20191001	Sarlahi	Riterkhor	Phase I	IRS	Pargentipes	Deltamethrin	0.0005	R2	20	0	2	3	5	9	12	14	16	20	80	100	80	100	C1	20	0	0	0	0	0	0	0	0	0	0	0	0	17	3	0	0	0
20191001	Sarlahi	Riterkhor	Phase I	IRS	Pargentipes	Deltamethrin	0.0005	R3	19	0	1	3	5	8	11	13	17	18	89.4737	94.7368	89.4737	94.7368	C1	20	0	0	0	0	0	0	0	0	0	0	0	0	15	3	0	1	0
20191001	Sarlahi	Riterkhor	Phase I	IRS	Pargentipes	Deltamethrin	0.0005	R4	20	0	2	4	5	9	11	14	16	19	80	95	80	95	C1	20	0	0	0	0	0	0	0	0	0	0	0	0	16	3	0	1	0
20191002	Sarlahi	Riterkhor	Phase I	IRS	Pargentipes	Deltamethrin	0.0005	R5	21	0	3	5	8	12	14	16	19	21	90.4762	100	90.4762	100	C2	24	0	0	0	0	0	0	0	0	0	0	0	0	18	3	0	0	0
20191002	Sarlahi	Riterkhor	Phase I	IRS	Pargentipes	Lambda-cyhalothrin	0.0005	R1	20	0	2	5	8	13	15	17	19	19	95	95	95	95	C1	24	0	0	0	0	0	0	0	0	0	0	0	0	15	4	0	1	0
20191002	Sarlahi	Riterkhor	Phase I	IRS	Pargentipes	Lambda-cyhalothrin	0.0005	R2	21	0	1	3	5	9	12	15	18	21	85.7143	100	85.7143	100	C1	24	0	0	0	0	0	0	0	0	0	0	0	0	16	5	0	0	0
20191002	Sarlahi	Riterkhor	Phase I	IRS	Pargentipes	Lambda-cyhalothrin	0.0005	R3	22	0	2	3	5	10	13	16	18	22	81.8182	100	81.8182	100	C1	24	0	0	0	0	0	0	0	0	0	0	0	0	20	2	0	0	0
20191002	Sarlahi	Riterkhor	Phase I	IRS	Pargentipes	Lambda-cyhalothrin	0.0005	R4	20	0	2	5	6	8	10	13	17	19	85	95	85	95	C1	24	0	0	0	0	0	0	0	0	0	0	0	1	15	3	0	1	0
20191003	Sarlahi	Riterkhor	Phase I	IRS	Pargentipes	Lambda-cyhalothrin	0.0005	R5	23	0	2	6	7	9	13	16	19	23	82.6087	100	82.6087	100	C2	22	0	0	0	0	0	0	0	0	0	0	0	0	18	5	0	0	0
20191004	Sarlahi	Riterkhor	Phase I	IRS	Pargentipes	Bendiocarb	0.001	R1	23	0	3	5	11	15	19	21	23	23	100	100	100	100	C1	27	0	0	0	0	0	0	0	0	0	0	0	1	9	13	0	0	0
20191004	Sarlahi	Riterkhor	Phase I	IRS	Pargentipes	Bendiocarb	0.001	R2	23	0	4	8	13	16	18	19	21	23	91.3043	100	91.3043	100	C1	27	0	0	0	0	0	0	0	0	0	0	0	1	12	10	0	0	0
20191005	Sarlahi	Riterkhor	Phase I	IRS	Pargentipes	Bendiocarb	0.001	R3	23	0	7	13	16	20	21	22	22	23	95.6522	100	95.6522	100	C2	26	0	0	0	0	0	0	0	0	0	0	0	1	15	7	0	0	0
20191005	Sarlahi	Riterkhor	Phase I	IRS	Pargentipes	Bendiocarb	0.001	R4	25	0	4	11	15	17	20	21	22	25	88	100	88	100	C2	26	0	0	0	0	0	0	0	0	0	0	0	0	17	8	0	0	0
20191005	Sarlahi	Riterkhor	Phase I	IRS	Pargentipes	Bendiocarb	0.001	R5	24	0	4	10	13	18	21	23	23	24	95.8333	100	95.8333	100	C2	26	0	0	0	0	0	0	0	0	0	0	0	0	12	12	0	0	0
20191003	Sarlahi	Riterkhor	Phase I	IRS	Pargentipes	Malathion	0.05	R1	23	0	3	4	6	8	13	16	19	23	82.6087	100	82.6087	100	C1	22	0	0	0	0	0	0	0	0	0	0	0	0	17	6	0	0	0
20191003	Sarlahi	Riterkhor	Phase I	IRS	Pargentipes	Malathion	0.05	R2	22	0	1	3	6	9	14	17	20	22	90.9091	100	90.9091	100	C1	22	0	0	0	0	0	0	0	0	0	0	0	0	20	2	0	0	0
20191003	Sarlahi	Riterkhor	Phase I	IRS	Pargentipes	Malathion	0.05	R3	22	0	2	4	7	9	11	16	20	22	90.9091	100	90.9091	100	C1	22	0	0	0	0	0	0	0	0	0	0	0	0	18	4	0	0	0
20191004	Sarlahi	Riterkhor	Phase I	IRS	Pargentipes	Malathion	0.05	R4	25	0	0	1	8	10	13	16	21	25	84	100	84	100	C2	27	0	0	0	0	0	0	0	0	0	0	0	0	18	7	0	0	0
20191004	Sarlahi	Riterkhor	Phase I	IRS	Pargentipes	Malathion	0.05	R5	24	0	1	2	6	8	11	17	20	24	83.3333	100	83.3333	100	C2	27	0	0	0	0	0	0	0	0	0	0	0	0	14	10	0	0	0
20190924	Sarlahi	Lodba	Phase I	NO-IRS	Pargentipes	Alpha-cypermethrin	0.0005	R1	19	0	2	3	6	9	13	16	18	18	94.7368	94.7368	94.7368	94.7368	C1	20	0	0	0	0	0	0	0	0	0	0	0	0	15	3	0	1	0
20190924	Sarlahi	Lodba	Phase I	NO-IRS	Pargentipes	Alpha-cypermethrin	0.0005	R2	19	0	2	5	7	9	13	15	19	18	100	94.7368	100	94.7368	C1	20	0	0	0	0	0	0	0	0	0	0	0	1	14	3	0	0	1
20190924	Sarlahi	Lodba	Phase I	NO-IRS	Pargentipes	Alpha-cypermethrin	0.0005	R3	21	0	2	3	5	9	13	16	19	20	90.4762	95.2381	90.4762	95.2381	C1	20	0	0	0	0	0	0	0	0	0	0	0	0	17	3	1	0	0
20190925	Sarlahi	Lodba	Phase I	NO-IRS	Pargentipes	Alpha-cypermethrin	0.0005	R4	20	0	1	3	5	9	12	14	16	18	80	90	80	90	C2	21	0	0	0	0	0	0	0	0	0	0	0	1	11	6	0	1	1
20190925	Sarlahi	Lodba	Phase I	NO-IRS	Pargentipes	Alpha-cypermethrin	0.0005	R5	21	0	1	2	5	8	10	14	17	21	80.9524	100	80.9524	100	C2	21	0	0	0	0	0	0	0	0	0	0	0	0	8	13	0	0	0
20190925	Sarlahi	Lodba	Phase I	NO-IRS	Pargentipes	Deltamethrin	0.0005	R1	19	0	2	6	8	10	13	15	18	19	94.7368	100	94.7368	100	C1	21	0	0	0	0	0	0	0	0	0	0	0	3	13	3	0	0	0
20190925	Sarlahi	Lodba	Phase I	NO-IRS	Pargentipes	Deltamethrin	0.0005	R2	23	0	3	8	10	13	15	17	18	23	78.2609	100	78.2609	100	C1	21	0	0	0	0	0	0	0	0	0	0	0	1	11	11	0	0	0
20190925	Sarlahi	Lodba	Phase I	NO-IRS	Pargentipes	Deltamethrin	0.0005	R3	22	0	1	4	8	11	13	15	20	21	90.9091	95.4545	90.9091	95.4545	C1	21	0	0	0	0	0	0	0	0	0	0	0	0	12	9	0	1	0
20190925	Sarlahi	Lodba	Phase I	NO-IRS	Pargentipes	Deltamethrin	0.0005	R4	25	0	2	4	8	11	14	16	19	25	76	100	76	100	C1	21	0	0	0	0	0	0	0	0	0	0	0	0	19	6	0	0	0
20190926	Sarlahi	Lodba	Phase I	NO-IRS	Pargentipes	Deltamethrin	0.0005	R5	22	0	2	3	6	10	14	17	20	22	90.9091	100	90.9091	100	C2	24	0	0	0	0	0	0	0	0	0	0	0	0	22	0	0	0	0
20190926	Sarlahi	Lodba	Phase I	NO-IRS	Pargentipes	Lambda-cyhalothrin	0.0005	R1	22	0	2	3	6	9	13	16	17	18	77.2727	81.8182	77.2727	81.8182	C1	24	0	0	0	0	0	0	0	0	0	0	0	0	16	2	0	4	0
20190926	Sarlahi	Lodba	Phase I	NO-IRS	Pargentipes	Lambda-cyhalothrin	0.0005	R2	24	0	2	4	7	11	14	17	21	24	87.5	100	87.5	100	C1	24	0	0	0	0	0	0	0	0	0	0	0	0	23	1	0	0	0
20190926	Sarlahi	Lodba	Phase I	NO-IRS	Pargentipes	Lambda-cyhalothrin	0.0005	R3	21	0	2	4	8	11	15	18	20	21	95.2381	100	95.2381	100	C1	24	0	0	0	0	0	0	0	0	0	0	0	0	18	3	0	0	0
20190926	Sarlahi	Lodba	Phase I	NO-IRS	Pargentipes	Lambda-cyhalothrin	0.0005	R4	22	0	2	6	9	13	16	19	20	21	90.9091	95.4545	90.9091	95.4545	C1	24	0	0	0	0	0	0	0	0	0	0	0	0	21	0	0	0	1
20190926	Sarlahi	Lodba	Phase I	NO-IRS	Pargentipes	Lambda-cyhalothrin	0.0005	R5	22	0	2	3	6	8	13	15	18	22	81.8182	100	81.8182	100	C1	24	0	0	0	0	0	0	0	0	0	0	0	0	18	4	0	0	0
20190927	Sarlahi	Lodba	Phase I	NO-IRS	Pargentipes	Bendiocarb	0.001	R1	21	0	2	6	10	14	17	18	20	21	95.2381	100	95.2381	100	C1	17	0	0	0	0	0	0	0	0	0	0	0	0	17	4	0	0	0
20190928	Sarlahi	Lodba	Phase I	NO-IRS	Pargentipes	Bendiocarb	0.001	R2	21	0	3	5	8	12	14	18	20	21	95.2381	100	95.2381	100	C2	21	0	0	0	0	0	0	0	0	0	0	0	1	14	6	0	0	0
20190928	Sarlahi	Lodba	Phase I	NO-IRS	Pargentipes	Bendiocarb	0.001	R3	20	0	3	6	11	13	16	19	20	20	100	100	100	100	C2	21	0	0	0	0	0	0	0	0	0	0	0	3	14	3	0	0	0
20190928	Sarlahi	Lodba	Phase I	NO-IRS	Pargentipes	Bendiocarb	0.001	R4	18	0	3	5	12	15	16	18	18	18	100	100	100	100	C2	21	0	0	0	0	0	0	0	0	0	0	0	6	8	4	0	0	0
20190928	Sarlahi	Lodba	Phase I	NO-IRS	Pargentipes	Bendiocarb	0.001	R5	21	0	3	6	10	13	15	18	21	21	100	100	100	100	C2	21	0	0	0	0	0	0	0	0	0	0	0	5	7	9	0	0	0
20190927	Sarlahi	Lodba	Phase I	NO-IRS	Pargentipes	Malathion	0.05	R1	20	0	1	3	4	6	9	13	17	20	85	100	85	100	C1	17	0	0	0	0	0	0	0	0	0	0	0	4	13	3	0	0	0
20190927	Sarlahi	Lodba	Phase I	NO-IRS	Pargentipes	Malathion	0.05	R2	21	0	2	3	6	8	13	15	19	21	90.4762	100	90.4762	100	C1	17	0	0	0	0	0	0	0	0	0	0	0	0	10	11	0	0	0
20190927	Sarlahi	Lodba	Phase I	NO-IRS	Pargentipes	Malathion	0.05	R3	22	0	1	3	5	7	9	15	18	22	81.8182	100	81.8182	100	C1	17	0	0	0	0	0	0	0	0	0	0	0	0	18	4	0	0	0
20190927	Sarlahi	Lodba	Phase I	NO-IRS	Pargentipes	Malathion	0.05	R4	20	0	1	2	3	4	10	12	19	20	95	100	95	100	C1	17	0	0	0	0	0	0	0	0	0	0	0	2	13	5	0	0	0
20190927	Sarlahi	Lodba	Phase I	NO-IRS	Pargentipes	Malathion	0.05	R5	21	0	0	2	3	5	9	12	20	21	95.2381	100	95.2381	100	C1	17	0	0	0	0	0	0	0	0	0	0	0	1	15	5	0	0	0
20201002	Saptari	Belhichapena	Phase II	IRS	Pargentipes	Alpha-cypermethrin_R	0.0005	R1	26	0	2	3	7	10	15	18	21	24	80.7692	92.3077	80.7692	92.3077	C1	22	0	0	0	0	0	0	0	0	0	0	0	2	16	6	0	2	0
20201002	Saptari	Belhichapena	Phase II	IRS	Pargentipes	Alpha-cypermethrin_R	0.0005	R2	24	0	2	3	8	12	17	20	20	22	83.3333	91.6667	83.3333	91.6667	C1	22	0	0	0	0	0	0	0	0	0	0	0	3	12	7	0	0	2
20201002	Saptari	Belhichapena	Phase II	IRS	Pargentipes	Alpha-cypermethrin_R	0.0005	R3	24	0	3	6	9	11	16	20	22	24	91.6667	100	91.6667	100	C1	22	0	0	0	0	0	0	0	0	0	0	0	0	18	6	0	0	0
20201002	Saptari	Belhichapena	Phase II	IRS	Pargentipes	Alpha-cypermethrin_R	0.0005	R4	22	0	1	5	8	10	15	19	22	22	100	100	100	100	C1	22	0	0	0	0	0	0	0	0	0	0	0	5	12	5	0	0	0
20201002	Saptari	Belhichapena	Phase II	IRS	Pargentipes	Alpha-cypermethrin_R	0.0005	R5	22	0	2	8	10	12	16	18	20	20	90.9091	90.9091	90.9091	90.9091	C1	22	0	0	0	0	0	0	0	0	0	0	0	4	6	10	0	0	2
20200929	Sarlahi	Lodba	Phase II	NO-IRS	Pargentipes	Alpha-cypermethrin_R	0.0005	R1	29	0	6	9	12	18	21	23	24	28	82.7586	96.5517	82.7586	96.5517	C1	25	0	0	0	0	0	0	0	0	0	0	0	6	16	6	1	0	0
20200929	Sarlahi	Lodba	Phase II	NO-IRS	Pargentipes	Alpha-cypermethrin_R	0.0005	R2	26	0	5	9	13	19	21	23	23	23	88.4615	88.4615	88.4615	88.4615	C1	25	0	0	0	0	0	0	0	0	0	0	0	1	16	6	1	1	1
20200929	Sarlahi	Lodba	Phase II	NO-IRS	Pargentipes	Alpha-cypermethrin_R	0.0005	R3	20	0	5	8	12	17	20	20	20	20	100	100	100	100	C1	25	0	0	0	0	0	0	0	0	0	0	0	3	10	7	0	0	0
20200929	Sarlahi	Lodba	Phase II	NO-IRS	Pargentipes	Alpha-cypermethrin_R	0.0005	R4	22	0	6	9	13	16	19	21	22	22	100	100	100	100	C1	25	0	0	0	0	0	0	0	0	0	0	0	2	16	4	0	0	0
20200929	Sarlahi	Lodba	Phase II	NO-IRS	Pargentipes	Alpha-cypermethrin_R	0.0005	R5	23	0	6	9	12	16	21	22	22	22	95.6522	95.6522	95.6522	95.6522	C1	25	0	0	0	0	0	0	0	0	0	0	0	1	20	1	0	1	0
20200921	Siraha	Bishanpur	Phase II	IRS	Pargentipes	Alpha-cypermethrin_5X	0.0025	R1	28	0	12	17	27	28	28	28	28	28	100	100	100	100	C1	30	0	0	0	0	0	0	0	0	0	0	0	2	23	3	0	0	0
20200921	Siraha	Bishanpur	Phase II	IRS	Pargentipes	Alpha-cypermethrin_5X	0.0025	R2	27	0	13	17	26	27	27	27	27	27	100	100	100	100	C1	30	0	0	0	0	0	0	0	0	0	0	0	0	27	0	0	0	0
20200921	Siraha	Bishanpur	Phase II	IRS	Pargentipes	Alpha-cypermethrin_5X	0.0025	R3	27	0	11	16	24	27	27	27	27	27	100	100	100	100	C1	30	0	0	0	0	0	0	0	0	0	0	0	2	25	0	0	0	0
20200921	Siraha	Bishanpur	Phase II	IRS	Pargentipes	Alpha-cypermethrin_5X	0.0025	R4	26	0	13	18	24	26	26	26	26	26	100	100	100	100	C1	30	0	0	0	0	0	0	0	0	0	0	0	1	23	2	0	0	0
20200921	Siraha	Bishanpur	Phase II	IRS	Pargentipes	Alpha-cypermethrin_5X	0.0025	R5	27	0	12	18	22	25	27	27	27	27	100	100	100	100	C1	30	0	0	0	0	0	0	0	0	0	0	0	1	24	2	0	0	0
20200916	Siraha	Bishanpur	Phase II	IRS	Pargentipes	Deltamethrin_R	0.0005	R1	24	0	2	6	9	15	19	21	23	23	95.8333	95.8333	95.8333	95.8333	C1	22	0	0	0	0	0	0	0	0	0	0	0	0	21	2	0	1	0
20200916	Siraha	Bishanpur	Phase II	IRS	Pargentipes	Deltamethrin_R	0.0005	R2	23	0	2	5	8	13	17	20	20	20	86.9565	86.9565	86.9565	86.9565	C1	22	0	0	0	0	0	0	0	0	0	0	0	1	9	10	0	2	1
20200916	Siraha	Bishanpur	Phase II	IRS	Pargentipes	Deltamethrin_R	0.0005	R3	20	0	2	5	7	13	16	18	19	19	95	95	95	95	C1	22	0	0	0	0	0	0	0	0	0	0	0	1	15	3	0	0	1
20200916	Siraha	Bishanpur	Phase II	IRS	Pargentipes	Deltamethrin_R	0.0005	R4	27	0	3	7	10	16	17	20	22	22	81.4815	81.4815	81.4815	81.4815	C1	22	0	0	0	0	0	0	0	0	0	0	0	1	19	2	0	4	1
20200916	Siraha	Bishanpur	Phase II	IRS	Pargentipes	Deltamethrin_R	0.0005	R5	24	0	2	5	7	13	15	17	20	22	83.3333	91.6667	83.3333	91.6667	C1	22	0	0	0	0	0	0	0	0	0	0	0	2	12	8	0	0	2
20200925	Sarlahi	Riterkhor	Phase II	IRS	Pargentipes	Deltamethrin_R	0.0005	R1	22	0	2	5	9	12	15	18	20	22	90.9091	100	90.9091	100	C1	20	0	0	0	0	0	0	0	0	0	0	0	2	14	6	0	0	0
20200925	Sarlahi	Riterkhor	Phase II	IRS	Pargentipes	Deltamethrin_R	0.0005	R2	20	0	1	6	9	13	16	20	20	20	100	100	100	100	C1	20	0	0	0	0	0	0	0	0	0	0	0	3	7	10	0	0	0
20200925	Sarlahi	Riterkhor	Phase II	IRS	Pargentipes	Deltamethrin_R	0.0005	R3	21	0	2	5	8	10	15	19	19	19	90.4762	90.4762	90.4762	90.4762	C1	20	0	0	0	0	0	0	0	0	0	0	0	4	9	6	1	1	0
20200925	Sarlahi	Riterkhor	Phase II	IRS	Pargentipes	Deltamethrin_R	0.0005	R4	19	0	1	3	7	9	13	17	18	18	94.7368	94.7368	94.7368	94.7368	C1	20	0	0	0	0	0	0	0	0	0	0	0	1	11	6	0	0	1
20200925	Sarlahi	Riterkhor	Phase II	IRS	Pargentipes	Deltamethrin_R	0.0005	R5	22	0	3	7	11	15	18	20	20	20	90.9091	90.9091	90.9091	90.9091	C1	20	0	0	0	0	0	0	0	0	0	0	0	2	10	8	0	1	1
20200921	Siraha	Bishanpur	Phase II	IRS	Pargentipes	Deltamethrin_5X	0.0025	R1	27	0	15	20	25	26	27	27	27	27	100	100	100	100	C1	22	0	0	0	0	0	0	0	0	0	0	0	2	25	0	0	0	0
20200921	Siraha	Bishanpur	Phase II	IRS	Pargentipes	Deltamethrin_5X	0.0025	R2	30	0	17	23	26	27	30	30	30	30	100	100	100	100	C1	22	0	0	0	0	0	0	0	0	0	0	0	2	28	0	0	0	0
20200921	Siraha	Bishanpur	Phase II	IRS	Pargentipes	Deltamethrin_5X	0.0025	R3	24	0	16	24	24	24	24	24	24	24	100	100	100	100	C1	22	0	0	0	0	0	0	0	0	0	0	0	0	23	1	0	0	0
20200922	Siraha	Bishanpur	Phase II	IRS	Pargentipes	Deltamethrin_5X	0.0025	R4	24	0	15	20	23	24	24	24	24	24	100	100	100	100	C2	23	0	0	0	0	0	0	0	0	0	0	0	0	22	2	0	0	0
20200922	Siraha	Bishanpur	Phase II	IRS	Pargentipes	Deltamethrin_5X	0.0025	R5	25	0	14	21	24	25	25	25	25	25	100	100	100	100	C2	23	0	0	0	0	0	0	0	0	0	0	0	1	22	2	0	0	0
20200917	Siraha	Bishanpur	Phase II	IRS	Pargentipes	Lambda-cyhalothrin_R	0.0005	R1	20	0	1	2	3	7	12	15	16	19	80	95	80	95	C1	29	0	0	0	0	0	0	0	0	0	0	0	0	19	0	0	1	0
20200917	Siraha	Bishanpur	Phase II	IRS	Pargentipes	Lambda-cyhalothrin_R	0.0005	R2	21	0	2	3	3	6	13	17	19	20	90.4762	95.2381	90.4762	95.2381	C1	29	0	0	0	0	0	0	0	0	0	0	0	1	18	1	0	1	0
20200917	Siraha	Bishanpur	Phase II	IRS	Pargentipes	Lambda-cyhalothrin_R	0.0005	R3	30	0	2	3	6	9	14	18	22	29	73.3333	96.6667	73.3333	96.6667	C1	29	0	0	0	0	0	0	0	0	0	0	0	0	11	18	0	0	1
20200917	Siraha	Bishanpur	Phase II	IRS	Pargentipes	Lambda-cyhalothrin_R	0.0005	R4	25	0	1	2	3	6	11	14	19	23	76	92	76	92	C1	29	0	0	0	0	0	0	0	0	0	0	0	1	18	4	0	1	1
20200917	Siraha	Bishanpur	Phase II	IRS	Pargentipes	Lambda-cyhalothrin_R	0.0005	R5	24	0	2	2	4	7	12	15	18	22	75	91.6667	75	91.6667	C1	29	0	0	0	0	0	0	0	0	0	0	0	0	14	8	0	2	0
20200926	Sarlahi	Riterkhor	Phase II	IRS	Pargentipes	Lambda-cyhalothrin_R	0.0005	R1	21	0	2	5	9	13	15	18	19	20	90.4762	95.2381	90.4762	95.2381	C1	24	0	0	0	0	0	0	0	0	0	0	0	3	13	4	0	1	0
20200926	Sarlahi	Riterkhor	Phase II	IRS	Pargentipes	Lambda-cyhalothrin_R	0.0005	R2	22	0	2	6	10	14	18	20	20	21	90.9091	95.4545	90.9091	95.4545	C1	24	0	0	0	0	0	0	0	0	0	0	0	3	15	3	1	0	0
20200926	Sarlahi	Riterkhor	Phase II	IRS	Pargentipes	Lambda-cyhalothrin_R	0.0005	R3	22	0	3	6	9	13	19	21	22	22	100	100	100	100	C1	24	0	0	0	0	0	0	0	0	0	0	0	1	17	4	0	0	0
20200926	Sarlahi	Riterkhor	Phase II	IRS	Pargentipes	Lambda-cyhalothrin_R	0.0005	R4	23	0	2	5	8	11	15	19	22	22	95.6522	95.6522	95.6522	95.6522	C1	24	0	0	0	0	0	0	0	0	0	0	0	0	15	7	0	1	0
20200926	Sarlahi	Riterkhor	Phase II	IRS	Pargentipes	Lambda-cyhalothrin_R	0.0005	R5	22	0	1	4	8	12	15	18	18	21	81.8182	95.4545	81.8182	95.4545	C1	24	0	0	0	0	0	0	0	0	0	0	0	1	16	4	0	1	0
20201003	Saptari	Belhichapena	Phase II	IRS	Pargentipes	Lambda-cyhalothrin_R	0.0005	R1	23	0	2	5	8	12	16	20	20	21	86.9565	91.3043	86.9565	91.3043	C1	21	0	0	0	0	0	0	0	0	0	0	0	3	13	5	0	1	1
20201003	Saptari	Belhichapena	Phase II	IRS	Pargentipes	Lambda-cyhalothrin_R	0.0005	R2	20	0	3	7	9	13	17	19	19	19	95	95	95	95	C1	21	0	0	0	0	0	0	0	0	0	0	0	2	13	4	0	0	1
20201003	Saptari	Belhichapena	Phase II	IRS	Pargentipes	Lambda-cyhalothrin_R	0.0005	R3	21	0	3	6	8	11	15	18	20	20	95.2381	95.2381	95.2381	95.2381	C1	21	0	0	0	0	0	0	0	0	0	0	0	3	11	6	0	0	1
20201003	Saptari	Belhichapena	Phase II	IRS	Pargentipes	Lambda-cyhalothrin_R	0.0005	R4	22	0	2	4	8	13	17	19	20	20	90.9091	90.9091	90.9091	90.9091	C1	21	0	0	0	0	0	0	0	0	0	0	0	2	16	2	0	2	0
20201003	Saptari	Belhichapena	Phase II	IRS	Pargentipes	Lambda-cyhalothrin_R	0.0005	R5	20	0	2	5	7	10	15	17	18	18	90	90	90	90	C1	21	0	0	0	0	0	0	0	0	0	0	0	6	10	2	2	0	0
20200928	Sarlahi	Lodba	Phase II	NO-IRS	Pargentipes	Lambda-cyhalothrin_R	0.0005	R1	23	0	2	4	8	15	17	20	21	21	91.3043	91.3043	91.3043	91.3043	C1	21	0	0	0	0	0	0	0	0	0	0	0	0	16	5	0	0	2
20200928	Sarlahi	Lodba	Phase II	NO-IRS	Pargentipes	Lambda-cyhalothrin_R	0.0005	R2	21	0	2	5	8	13	14	18	20	20	95.2381	95.2381	95.2381	95.2381	C1	21	0	0	0	0	0	0	0	0	0	0	0	1	17	2	0	1	0
20200928	Sarlahi	Lodba	Phase II	NO-IRS	Pargentipes	Lambda-cyhalothrin_R	0.0005	R3	20	0	3	6	10	15	17	19	19	20	95	100	95	100	C1	21	0	0	0	0	0	0	0	0	0	0	0	0	19	1	0	0	0
20200928	Sarlahi	Lodba	Phase II	NO-IRS	Pargentipes	Lambda-cyhalothrin_R	0.0005	R4	22	0	3	6	12	16	18	18	19	21	86.3636	95.4545	86.3636	95.4545	C1	21	0	0	0	0	0	0	0	0	0	0	0	4	10	7	0	1	0
20200928	Sarlahi	Lodba	Phase II	NO-IRS	Pargentipes	Lambda-cyhalothrin_R	0.0005	R5	21	0	2	5	10	16	18	18	18	19	85.7143	90.4762	85.7143	90.4762	C1	21	0	0	0	0	0	0	0	0	0	0	0	5	10	4	1	1	0
20200922	Siraha	Bishanpur	Phase II	IRS	Pargentipes	Lambda-cyhalothrin_5X	0.0025	R1	26	0	13	17	20	26	26	26	26	26	100	100	100	100	C1	23	0	0	0	0	0	0	0	0	0	0	0	0	23	3	0	0	0
20200922	Siraha	Bishanpur	Phase II	IRS	Pargentipes	Lambda-cyhalothrin_5X	0.0025	R2	26	0	15	20	22	26	26	26	26	26	100	100	100	100	C1	23	0	0	0	0	0	0	0	0	0	0	0	2	20	4	0	0	0
20200922	Siraha	Bishanpur	Phase II	IRS	Pargentipes	Lambda-cyhalothrin_5X	0.0025	R3	21	0	8	15	21	21	21	21	21	21	100	100	100	100	C1	23	0	0	0	0	0	0	0	0	0	0	0	6	11	4	0	0	0
20200922	Siraha	Bishanpur	Phase II	IRS	Pargentipes	Lambda-cyhalothrin_5X	0.0025	R4	26	0	12	18	23	26	26	26	26	26	100	100	100	100	C1	23	0	0	0	0	0	0	0	0	0	0	0	0	23	3	0	0	0
20200922	Siraha	Bishanpur	Phase II	IRS	Pargentipes	Lambda-cyhalothrin_5X	0.0025	R5	27	0	12	17	24	27	27	27	27	27	100	100	100	100	C1	23	0	0	0	0	0	0	0	0	0	0	0	4	21	2	0	0	0
20200915	Siraha	Bishanpur	Phase II	IRS	Pargentipes	DDT	0.04	R1	25	0	0	2	3	5	8	12	15	12	60	48	60	48	C1	25	0	0	0	0	0	0	0	0	0	0	0	0	7	5	1	9	3
20200915	Siraha	Bishanpur	Phase II	IRS	Pargentipes	DDT	0.04	R2	21	0	0	2	4	5	7	12	14	14	66.6667	66.6667	66.6667	66.6667	C1	25	0	0	0	0	0	0	0	0	0	0	0	0	11	3	0	5	2
20200915	Siraha	Bishanpur	Phase II	IRS	Pargentipes	DDT	0.04	R3	20	0	0	2	5	7	9	14	16	13	80	65	80	65	C1	25	0	0	0	0	0	0	0	0	0	0	0	1	10	2	0	3	4
20200915	Siraha	Bishanpur	Phase II	IRS	Pargentipes	DDT	0.04	R4	21	0	0	1	2	4	8	11	14	11	66.6667	52.381	66.6667	52.381	C1	25	0	0	0	0	0	0	0	0	0	0	0	1	9	1	1	5	4
20200915	Siraha	Bishanpur	Phase II	IRS	Pargentipes	DDT	0.04	R5	25	0	1	2	3	5	9	13	16	12	64	48	64	48	C1	25	0	0	0	0	0	0	0	0	0	0	0	0	7	5	0	5	8
20200915	Siraha	Bishanpur	Phase II	IRS	Pargentipes	DDT	0.04	R6	20	0	0	2	5	8	10	12	14	11	70	55	70	55	C1	25	0	0	0	0	0	0	0	0	0	0	0	0	4	7	0	2	7
20200924	Sarlahi	Riterkhor	Phase II	IRS	Pargentipes	DDT	0.04	R1	20	0	2	4	8	10	11	12	13	10	65	50	65	50	C1	20	0	0	0	0	0	0	0	0	0	0	0	4	5	1	0	9	1
20200924	Sarlahi	Riterkhor	Phase II	IRS	Pargentipes	DDT	0.04	R2	22	0	3	5	8	11	11	11	12	13	54.5455	59.0909	54.5455	59.0909	C1	20	0	0	0	0	0	0	0	0	0	0	0	5	3	5	2	1	6
20200924	Sarlahi	Riterkhor	Phase II	IRS	Pargentipes	DDT	0.04	R3	18	0	2	3	5	8	9	11	12	10	66.6667	55.5556	66.6667	55.5556	C1	20	0	0	0	0	0	0	0	0	0	0	0	2	4	4	0	4	4
20200924	Sarlahi	Riterkhor	Phase II	IRS	Pargentipes	DDT	0.04	R4	23	0	2	4	5	6	8	10	11	13	47.8261	56.5217	47.8261	56.5217	C1	20	0	0	0	0	0	0	0	0	0	0	0	2	8	3	1	5	4
20200924	Sarlahi	Riterkhor	Phase II	IRS	Pargentipes	DDT	0.04	R5	22	0	2	3	6	7	10	11	12	12	54.5455	54.5455	54.5455	54.5455	C1	20	0	0	0	0	0	0	0	0	0	0	0	1	6	5	1	8	1
20200927	Sarlahi	Lodba	Phase II	NO-IRS	Pargentipes	DDT	0.04	R1	20	0	1	2	5	7	11	14	14	13	70	65	70	65	C1	22	0	0	0	0	0	0	0	0	0	0	0	3	4	6	0	5	2
20200927	Sarlahi	Lodba	Phase II	NO-IRS	Pargentipes	DDT	0.04	R2	20	0	1	2	4	7	10	15	15	17	75	85	75	85	C1	22	0	0	0	0	0	0	0	0	0	0	0	3	4	10	0	3	0
20200927	Sarlahi	Lodba	Phase II	NO-IRS	Pargentipes	DDT	0.04	R3	22	0	2	3	5	6	9	12	14	18	63.6364	81.8182	63.6364	81.8182	C1	22	0	0	0	0	0	0	0	0	0	0	0	2	6	10	0	1	3
20200927	Sarlahi	Lodba	Phase II	NO-IRS	Pargentipes	DDT	0.04	R4	21	0	1	3	4	7	9	11	13	16	61.9048	76.1905	61.9048	76.1905	C1	22	0	0	0	0	0	0	0	0	0	0	0	1	10	5	1	2	2
20200929	Sarlahi	Lodba	Phase II	NO-IRS	Pargentipes	DDT	0.04	R5	22	0	3	5	7	12	15	16	17	16	77.2727	72.7273	77.2727	72.7273	C1	22	0	0	0	0	0	0	0	0	0	0	0	2	8	6	0	4	2
20201001	Saptari	Belhichapena	Phase II	IRS	Pargentipes	PBO+Alpha-cypermethrin	4.00%-0.05%	R1	20	0	4	7	10	15	18	20	20	20	100	100	100	100	PBO only	20	0	0	0	0	0	0	0	0	0	0	0	4	12	4	0	0	0
20201001	Saptari	Belhichapena	Phase II	IRS	Pargentipes	PBO+Alpha-cypermethrin	4.00%-0.05%	R2	23	0	3	8	11	17	20	21	22	23	95.6522	100	95.6522	100	PBO only	20	0	0	0	0	0	0	0	0	0	0	0	2	15	6	0	0	0
20201001	Saptari	Belhichapena	Phase II	IRS	Pargentipes	PBO+Alpha-cypermethrin	4.00%-0.05%	R3	22	0	4	7	10	14	19	21	21	21	95.4545	95.4545	95.4545	95.4545	PBO only	20	0	0	0	0	0	0	0	0	0	0	0	1	12	8	1	0	0
20201001	Saptari	Belhichapena	Phase II	IRS	Pargentipes	Alpha-cypermethrin alone	0.0005	R1	24	0	2	4	8	10	16	18	21	22	87.5	91.6667	87.5	91.6667	C1	20	0	0	0	0	0	0	0	0	0	0	0	3	16	3	0	0	2
20201001	Saptari	Belhichapena	Phase II	IRS	Pargentipes	Alpha-cypermethrin alone	0.0005	R2	25	0	3	6	8	10	15	17	21	23	84	92	84	92	C1	20	0	0	0	0	0	0	0	0	0	0	0	0	13	10	0	0	2
20201001	Saptari	Belhichapena	Phase II	IRS	Pargentipes	Alpha-cypermethrin alone	0.0005	R3	20	0	2	5	7	11	13	17	18	18	90	90	90	90	C1	20	0	0	0	0	0	0	0	0	0	0	0	2	10	6	0	1	1
20200918	Siraha	Bishanpur	Phase II	IRS	Pargentipes	PBO+Alpha-cypermethrin	4.00%-0.05%	R1	24	0	4	6	7	12	13	17	22	22	91.6667	91.6667	91.0714	91.0714	PBO only	30	0	0	0	0	0	0	0	0	2	6.66667	6.66667	0	19	3	0	2	0
20200918	Siraha	Bishanpur	Phase II	IRS	Pargentipes	PBO+Alpha-cypermethrin	4.00%-0.05%	R2	28	0	3	4	6	13	16	19	23	26	82.1429	92.8571	80.8673	92.3469	PBO only	30	0	0	0	0	0	0	0	0	2	6.66667	6.66667	0	23	3	1	1	0
20200918	Siraha	Bishanpur	Phase II	IRS	Pargentipes	PBO+Alpha-cypermethrin	4.00%-0.05%	R3	22	0	1	4	6	10	15	17	20	20	90.9091	90.9091	90.2597	90.2597	PBO only	30	0	0	0	0	0	0	0	0	2	6.66667	6.66667	0	15	5	0	2	0
20200918	Siraha	Bishanpur	Phase II	IRS	Pargentipes	Alpha-cypermethrin alone	0.0005	R1	26	0	4	7	9	13	15	18	21	21	80.7692	80.7692	80.7692	80.7692	C1	30	0	0	0	0	0	0	0	0	0	0	0	1	19	1	0	5	0
20200918	Siraha	Bishanpur	Phase II	IRS	Pargentipes	Alpha-cypermethrin alone	0.0005	R2	26	0	4	6	8	14	17	18	18	18	69.2308	69.2308	69.2308	69.2308	C1	30	0	0	0	0	0	0	0	0	0	0	0	1	17	0	0	8	0
20200918	Siraha	Bishanpur	Phase II	IRS	Pargentipes	Alpha-cypermethrin alone	0.0005	R3	31	0	5	7	9	14	16	20	23	25	74.1935	80.6452	74.1935	80.6452	C1	30	0	0	0	0	0	0	0	0	0	0	0	1	21	3	0	6	0
20200930	Sarlahi	Riterkhor	Phase II	IRS	Pargentipes	PBO+Alpha-cypermethrin	4.00%-0.05%	R1	24	0	3	6	8	12	14	16	20	21	83.3333	87.5	83.3333	87.5	PBO only	21	0	0	0	0	0	0	0	0	0	0	0	3	10	8	0	3	0
20200930	Sarlahi	Riterkhor	Phase II	IRS	Pargentipes	PBO+Alpha-cypermethrin	4.00%-0.05%	R2	22	0	4	7	9	13	15	18	18	21	81.8182	95.4545	81.8182	95.4545	PBO only	21	0	0	0	0	0	0	0	0	0	0	0	0	16	5	0	0	1
20200930	Sarlahi	Riterkhor	Phase II	IRS	Pargentipes	PBO+Alpha-cypermethrin	4.00%-0.05%	R3	22	0	2	5	7	11	16	20	22	22	100	100	100	100	PBO only	21	0	0	0	0	0	0	0	0	0	0	0	2	13	7	0	0	0
20200930	Sarlahi	Riterkhor	Phase II	IRS	Pargentipes	Alpha-cypermethrin alone	0.0005	R1	20	0	1	3	5	9	11	13	16	17	80	85	80	85	PBO only	21	0	0	0	0	0	0	0	0	0	0	0	2	9	6	0	1	2
20200930	Sarlahi	Riterkhor	Phase II	IRS	Pargentipes	Alpha-cypermethrin alone	0.0005	R2	22	0	3	5	8	10	12	14	19	19	86.3636	86.3636	86.3636	86.3636	PBO only	21	0	0	0	0	0	0	0	0	0	0	0	3	12	4	1	2	0
20200930	Sarlahi	Riterkhor	Phase II	IRS	Pargentipes	Alpha-cypermethrin alone	0.0005	R3	23	0	2	3	4	8	11	14	18	21	78.2609	91.3043	78.2609	91.3043	PBO only	21	0	0	0	0	0	0	0	0	0	0	0	1	14	6	0	0	2
20200919	Siraha	Bishanpur	Phase II	IRS	Pargentipes	PBO+Deltamethrin	4.00%-0.05%	R1	24	0	2	3	6	13	19	22	23	23	95.8333	95.8333	95.8333	95.8333	PBO only	30	0	0	0	0	0	0	0	0	0	0	0	4	17	2	0	0	1
20200919	Siraha	Bishanpur	Phase II	IRS	Pargentipes	PBO+Deltamethrin	4.00%-0.05%	R2	24	0	3	6	10	16	21	24	24	24	100	100	100	100	PBO only	30	0	0	0	0	0	0	0	0	0	0	0	0	23	1	0	0	0
20200919	Siraha	Bishanpur	Phase II	IRS	Pargentipes	PBO+Deltamethrin	4.00%-0.05%	R3	24	0	4	7	9	15	21	23	24	24	100	100	100	100	PBO only	30	0	0	0	0	0	0	0	0	0	0	0	2	18	4	0	0	0
20200919	Siraha	Bishanpur	Phase II	IRS	Pargentipes	Deltamethrin alone	0.0005	R1	22	0	3	4	6	12	16	19	19	19	86.3636	86.3636	86.3636	86.3636	C1	28	0	0	0	0	0	0	0	0	0	0	0	3	15	1	0	1	2
20200919	Siraha	Bishanpur	Phase II	IRS	Pargentipes	Deltamethrin alone	0.0005	R2	27	0	3	4	5	13	17	21	22	23	81.4815	85.1852	81.4815	85.1852	C1	28	0	0	0	0	0	0	0	0	0	0	0	2	21	0	0	4	0
20200919	Siraha	Bishanpur	Phase II	IRS	Pargentipes	Deltamethrin alone	0.0005	R3	30	0	4	4	7	12	16	20	21	25	70	83.3333	70	83.3333	C1	28	0	0	0	0	0	0	0	0	0	0	0	3	19	3	3	2	0
20200920	Siraha	Bishanpur	Phase II	IRS	Pargentipes	PBO+Lambda-cyhalothrin	4.00%-0.05%	R1	25	0	5	7	8	13	17	20	21	24	84	96	84	96	PBO only	24	0	0	0	0	0	0	0	0	0	0	0	0	23	1	0	1	0
20200920	Siraha	Bishanpur	Phase II	IRS	Pargentipes	PBO+Lambda-cyhalothrin	4.00%-0.05%	R2	25	0	6	8	15	20	23	24	25	25	100	100	100	100	PBO only	24	0	0	0	0	0	0	0	0	0	0	0	0	22	3	0	0	0
20200920	Siraha	Bishanpur	Phase II	IRS	Pargentipes	PBO+Lambda-cyhalothrin	4.00%-0.05%	R3	26	0	5	7	10	17	20	23	25	26	96.1538	100	96.1538	100	PBO only	24	0	0	0	0	0	0	0	0	0	0	0	0	23	3	0	0	0
20200920	Siraha	Bishanpur	Phase II	IRS	Pargentipes	Lambda-cyhalothrin alone	0.0005	R1	21	0	4	5	8	15	19	20	20	20	95.2381	95.2381	95.2381	95.2381	C1	28	0	0	0	0	0	0	0	0	0	0	0	0	18	2	0	1	0
20200920	Siraha	Bishanpur	Phase II	IRS	Pargentipes	Lambda-cyhalothrin alone	0.0005	R2	27	0	3	5	7	13	15	18	20	24	74.0741	88.8889	74.0741	88.8889	C1	28	0	0	0	0	0	0	0	0	0	0	0	0	23	1	0	3	0
20200920	Siraha	Bishanpur	Phase II	IRS	Pargentipes	Lambda-cyhalothrin alone	0.0005	R3	25	0	4	5	7	15	20	23	24	24	96	96	96	96	C1	28	0	0	0	0	0	0	0	0	0	0	0	1	22	1	0	1	0

## Sheet: Variables
Variable	Description	Formula
DATE	Date of experiment
District	Name of the study districts (Morang, Saptari, Siraha, Mahottari & Sarlahi)
Village	Name of the study villages
Phases	Phases of experiments/study (Phase I & Phase II)
Village_type	Type of village or village category (IRS & NO-IRS)
Species	Species of sand fly tested
Insecticides	Insecticides tested
CONC	Concentration of insecticide
REP_NUM	Replication number
SFLY_NUM	Number of sand flies exposed to insecticide impregnated paper
KD_00	Number of sand flies knocked down at 0 minutes of exposure
KD_10	Number of sand flies knocked down at 10 minutes of exposure
KD_15	Number of sand flies knocked down at 15 minutes of exposure
KD_20	Number of sand flies knocked down at 20 minutes of exposure
KD_30	Number of sand flies knocked down at 30 minutes of exposure
KD_40	Number of sand flies knocked down at 40 minutes of exposure
KD_50	Number of sand flies knocked down at 50 minutes of exposure
KD_60	Number of sand flies knocked down at 60 minutes of exposure
DEAD	Number of sand flies dead after 24 hours of exposure
KD_percent	Knockdown percentage	(Number of sand flies knocked down at 60 minutes of exposure/Number of sand flies exposed)*100
MORT_percent	Mortality percentage	(Number of sand flies dead after 24 hours of exposure/Number of sand flies exposed)*100
CORR_KD_percent	Corrected knockdown percentage	{(Knockdown% - Control knockdown%)/(100 - Control knockdown%)}*100
CORR_MORT_percent	Corrected mortality percentage	{(Mortality%- Control mortality %)/(100 - Control mortality %)}*100
CON_REP_NUM	Replication number in control test
CON_SFLY_NUM	Number of sand flies exposed to control paper
CON_KD_00	Number of sand flies knocked down at 0 minutes of control exposure
CON_KD_10	Number of sand flies knocked down at 10 minutes of control exposure
CON_KD_15	Number of sand flies knocked down at 15 minutes of control exposure
CON_KD_20	Number of sand flies knocked down at 20 minutes of control exposure
CON_KD_30	Number of sand flies knocked down at 30 minutes of control exposure
CON_KD_40	Number of sand flies knocked down at 40 minutes of control exposure
CON_KD_50	Number of sand flies knocked down at 50 minutes of control exposure
CON_KD_60	Number of sand flies knocked down at 60 minutes of control exposure
CON_DEAD	Number of sand flies dead after 24 hours of control exposure
CON_KD_percent	Knockdown percentage in control exposure	(Number of sand flies knocked down at 60 minutes to control exposure/Number of sand flies exposed to control paper)*100
CON_MORT_percent	Mortality percentage in control exposure or control mortality percentage	(Number of sand flies dead after 24 hours of control exposure/Number of sand flies exposed to control paper)*100
PaU_DEAD(IP)	Unfed sand flies dead in insecticide exposure
PaF_DEAD(IP)	Fed sand flies dead in insecticide exposure
PaG_DEAD(IP)	Gravid sand flies dead in insecticide exposure
PaU_ALIVE(IP)	Unfed sand flies alive in insecticide exposure
PaF_ALIVE(IP)	Fed sand flies alive in insecticide exposure
PaG_ALIVE(IP)	Gravid sand flies alive in insecticide exposure
